# Supplementary material for: Identification of Platform-Independent Diagnostic Biomarker Panel for Hepatocellular Carcinoma Using Large-Scale Transcriptomics Data
Source: Front Genet. 2020 Jan 10;10:1306. doi: 10.3389/fgene.2019.01306 (PMC6967266; doi:10.3389/fgene.2019.01306)
Supplement: Supplementary file 1 [file DataSheet_1.xlsx]

## Sheet: Table S1
	Table S1: Clinical Characteristics of Patients.
	Clinical Characteristics		GSE14520 Cohort	TCGA Cohort
	Gender	Male	191	253
		Female	30	121
	Vital Status	Dead	85	130
		Alive	136	244
	Age (in Years)	<20	0	6
		>20 – 40	34	28
		>40 – 60	147	143
		>60	40	196
	Stage	Stage-I	93	173
		Stage-II	77	87
		Stage-III	3	3
		Stage-IIIA	27	65
		Stage-IIIB	15	8
		Stage-IIIC	4	9
		Stage-IV	0	2
		Stage-IVA	0	1
		Stage-IVB	0	2
		Not available	2	22
		Discrepancy	0	2

## Sheet: TableS2
Table S2: List of 9954 genes found in all 27 datasets and their status
	Gene symbol	#Upreg	#Downreg	#Sig	#Non-sig	Upreg (%)	Downreg (%)	Non-Sig (%)	Sig (%)
	STEAP3							7.41	92.59
	C6	2	25	3	24	7.41	92.59	11.11	88.89		Note:
	CDKN3	24	3	3	24	88.89	11.11	11.11	88.89
	CLEC4M	2	25	3	24	7.41	92.59	11.11	88.89		#Upreg: No of datasets in which gene is over-expressed; #Downreg: No of datasets in which gene is under-expressed; #Sig: No of datasets in which gene is significantly differentially - expressed; #Non-Sig: No of datasets in which gene is not significantly differentially - expressed; Upreg (%): Percentage of datasets in which gene is over-expressed; Downreg (%): Percentage of datasets in which gene…
	CXCL12	3	24	3	24	11.11	88.89	11.11	88.89
	ESM1	24	3	3	24	88.89	11.11	11.11	88.89
	FCN2	2	25	3	24	7.41	92.59	11.11	88.89
	FCN3	1	26	3	24	3.7	96.3	11.11	88.89
	ITGA6	24	3	3	24	88.89	11.11	11.11	88.89
	KIF20A	23	4	3	24	85.19	14.81	11.11	88.89
	MAD2L1	24	3	3	24	88.89	11.11	11.11	88.89
	MCM3	24	3	3	24	88.89	11.11	11.11	88.89
	MCM7	24	3	3	24	88.89	11.11	11.11	88.89
	MT1E	3	24	3	24	11.11	88.89	11.11	88.89
	NSUN5	25	2	3	24	92.59	7.41	11.11	88.89
	PBK	24	3	3	24	88.89	11.11	11.11	88.89
	RACGAP1	23	4	3	24	85.19	14.81	11.11	88.89
	SPATS2	24	3	3	24	88.89	11.11	11.11	88.89
	STMN1	23	4	3	24	85.19	14.81	11.11	88.89
	A2M	4	23	4	23	14.81	85.19	14.81	85.19
	ACSL1	1	26	4	23	3.7	96.3	14.81	85.19
	ANKRD55	3	24	4	23	11.11	88.89	14.81	85.19
	ATAD2	25	2	4	23	92.59	7.41	14.81	85.19
	ATIC	23	4	4	23	85.19	14.81	14.81	85.19
	ATP6V1C1	25	2	4	23	92.59	7.41	14.81	85.19
	AURKA	24	3	4	23	88.89	11.11	14.81	85.19
	BUB1B	23	4	4	23	85.19	14.81	14.81	85.19
	C1RL	3	24	4	23	11.11	88.89	14.81	85.19
	CCNB1	24	3	4	23	88.89	11.11	14.81	85.19
	CDC25C	22	5	4	23	81.48	18.52	14.81	85.19
	CDCA8	22	5	4	23	81.48	18.52	14.81	85.19
	CENPE	24	3	4	23	88.89	11.11	14.81	85.19
	CENPF	23	4	4	23	85.19	14.81	14.81	85.19
	CHEK1	24	3	4	23	88.89	11.11	14.81	85.19
	CKAP4	22	5	4	23	81.48	18.52	14.81	85.19
	CLEC1B	2	25	4	23	7.41	92.59	14.81	85.19
	CYP2C8	3	24	4	23	11.11	88.89	14.81	85.19
	DBH	3	24	4	23	11.11	88.89	14.81	85.19
	DLG5	23	4	4	23	85.19	14.81	14.81	85.19
	ENAH	24	3	4	23	88.89	11.11	14.81	85.19
	GBA	24	3	4	23	88.89	11.11	14.81	85.19
	GPSM2	23	4	4	23	85.19	14.81	14.81	85.19
	HMMR	24	3	4	23	88.89	11.11	14.81	85.19
	IGSF3	22	5	4	23	81.48	18.52	14.81	85.19
	KIF11	23	4	4	23	85.19	14.81	14.81	85.19
	KIF23	23	4	4	23	85.19	14.81	14.81	85.19
	KIF4A	24	3	4	23	88.89	11.11	14.81	85.19
	KNTC1	24	3	4	23	88.89	11.11	14.81	85.19
	LAMC1	24	3	4	23	88.89	11.11	14.81	85.19
	MCM4	25	2	4	23	92.59	7.41	14.81	85.19
	MELK	24	3	4	23	88.89	11.11	14.81	85.19
	MORC2	24	3	4	23	88.89	11.11	14.81	85.19
	MT1G	3	24	4	23	11.11	88.89	14.81	85.19
	NME1	21	6	4	23	77.78	22.22	14.81	85.19
	NTF3	5	22	4	23	18.52	81.48	14.81	85.19
	NUSAP1	24	3	4	23	88.89	11.11	14.81	85.19
	POLD1	24	3	4	23	88.89	11.11	14.81	85.19
	PRC1	24	3	4	23	88.89	11.11	14.81	85.19
	RAD51AP1	22	5	4	23	81.48	18.52	14.81	85.19
	SSR2	24	3	4	23	88.89	11.11	14.81	85.19
	TARBP1	25	2	4	23	92.59	7.41	14.81	85.19
	TTC13	24	3	4	23	88.89	11.11	14.81	85.19
	TTK	24	3	4	23	88.89	11.11	14.81	85.19
	UFC1	24	3	4	23	88.89	11.11	14.81	85.19
	VIPR1	3	24	4	23	11.11	88.89	14.81	85.19
	ACTL6A	24	3	5	22	88.89	11.11	18.52	81.48
	ALDH8A1	3	24	5	22	11.11	88.89	18.52	81.48
	ANXA2	23	4	5	22	85.19	14.81	18.52	81.48
	APOF	1	26	5	22	3.7	96.3	18.52	81.48
	ARFGEF2	24	3	5	22	88.89	11.11	18.52	81.48
	ASPM	24	3	5	22	88.89	11.11	18.52	81.48
	BUB1	23	4	5	22	85.19	14.81	18.52	81.48
	BUB3	22	5	5	22	81.48	18.52	18.52	81.48
	C8A	4	23	5	22	14.81	85.19	18.52	81.48
	C8B	2	25	5	22	7.41	92.59	18.52	81.48
	C9	3	24	5	22	11.11	88.89	18.52	81.48
	CAP2	25	2	5	22	92.59	7.41	18.52	81.48
	CCNA2	24	3	5	22	88.89	11.11	18.52	81.48
	CCNB2	24	3	5	22	88.89	11.11	18.52	81.48
	CCT3	23	4	5	22	85.19	14.81	18.52	81.48
	CD5L	3	24	5	22	11.11	88.89	18.52	81.48
	CDA	1	26	5	22	3.7	96.3	18.52	81.48
	CDH13	22	5	5	22	81.48	18.52	18.52	81.48
	CEP55	24	3	5	22	88.89	11.11	18.52	81.48
	CFP	2	25	5	22	7.41	92.59	18.52	81.48
	CIDEB	2	25	5	22	7.41	92.59	18.52	81.48
	COG2	25	2	5	22	92.59	7.41	18.52	81.48
	COL15A1	24	3	5	22	88.89	11.11	18.52	81.48
	CRHBP	2	25	5	22	7.41	92.59	18.52	81.48
	CXCL14	4	23	5	22	14.81	85.19	18.52	81.48
	CYP1A2	3	24	5	22	11.11	88.89	18.52	81.48
	DTL	24	3	5	22	88.89	11.11	18.52	81.48
	ECT2	24	3	5	22	88.89	11.11	18.52	81.48
	EXO1	23	4	5	22	85.19	14.81	18.52	81.48
	EZH2	24	3	5	22	88.89	11.11	18.52	81.48
	FANCG	23	4	5	22	85.19	14.81	18.52	81.48
	FBP1	5	22	5	22	18.52	81.48	18.52	81.48
	FOXM1	23	4	5	22	85.19	14.81	18.52	81.48
	GARS	23	4	5	22	85.19	14.81	18.52	81.48
	GHR	3	24	5	22	11.11	88.89	18.52	81.48
	GNA14	3	24	5	22	11.11	88.89	18.52	81.48
	GNPAT	24	3	5	22	88.89	11.11	18.52	81.48
	GPAA1	22	5	5	22	81.48	18.52	18.52	81.48
	GPC3	24	3	5	22	88.89	11.11	18.52	81.48
	GPM6A	4	23	5	22	14.81	85.19	18.52	81.48
	GTSE1	25	2	5	22	92.59	7.41	18.52	81.48
	HAMP	2	25	5	22	7.41	92.59	18.52	81.48
	HGFAC	4	23	5	22	14.81	85.19	18.52	81.48
	HSPB1	25	2	5	22	92.59	7.41	18.52	81.48
	IGF1	3	24	5	22	11.11	88.89	18.52	81.48
	IGF2BP3	23	4	5	22	85.19	14.81	18.52	81.48
	IGFALS	3	24	5	22	11.11	88.89	18.52	81.48
	ILF2	25	2	5	22	92.59	7.41	18.52	81.48
	ILF3	23	4	5	22	85.19	14.81	18.52	81.48
	ISG20L2	23	4	5	22	85.19	14.81	18.52	81.48
	KCNN2	2	25	5	22	7.41	92.59	18.52	81.48
	KIF14	24	3	5	22	88.89	11.11	18.52	81.48
	KIF15	22	5	5	22	81.48	18.52	18.52	81.48
	KIF2C	23	4	5	22	85.19	14.81	18.52	81.48
	LARP1	23	4	5	22	85.19	14.81	18.52	81.48
	LCAT	3	24	5	22	11.11	88.89	18.52	81.48
	LHX2	3	24	5	22	11.11	88.89	18.52	81.48
	MARCO	3	24	5	22	11.11	88.89	18.52	81.48
	MT1F	2	25	5	22	7.41	92.59	18.52	81.48
	MT1H	3	24	5	22	11.11	88.89	18.52	81.48
	MT1X	4	23	5	22	14.81	85.19	18.52	81.48
	NAT2	1	26	5	22	3.7	96.3	18.52	81.48
	NCSTN	24	3	5	22	88.89	11.11	18.52	81.48
	NEK2	23	4	5	22	85.19	14.81	18.52	81.48
	NOX4	23	4	5	22	85.19	14.81	18.52	81.48
	P4HA2	24	3	5	22	88.89	11.11	18.52	81.48
	PLK4	23	4	5	22	85.19	14.81	18.52	81.48
	POLE2	22	5	5	22	81.48	18.52	18.52	81.48
	PSMD11	24	3	5	22	88.89	11.11	18.52	81.48
	PSME3	24	3	5	22	88.89	11.11	18.52	81.48
	PTK2	24	3	5	22	88.89	11.11	18.52	81.48
	PTTG1	24	3	5	22	88.89	11.11	18.52	81.48
	PUS7	23	4	5	22	85.19	14.81	18.52	81.48
	R3HDM1	23	4	5	22	85.19	14.81	18.52	81.48
	RFC4	24	3	5	22	88.89	11.11	18.52	81.48
	RFX5	24	3	5	22	88.89	11.11	18.52	81.48
	ROBO1	23	4	5	22	85.19	14.81	18.52	81.48
	SAA4	3	24	5	22	11.11	88.89	18.52	81.48
	SAP130	23	4	5	22	85.19	14.81	18.52	81.48
	SLC38A6	24	3	5	22	88.89	11.11	18.52	81.48
	SLC7A2	4	23	5	22	14.81	85.19	18.52	81.48
	SMC4	24	3	5	22	88.89	11.11	18.52	81.48
	SNX27	21	6	5	22	77.78	22.22	18.52	81.48
	STXBP6	23	4	5	22	85.19	14.81	18.52	81.48
	TBC1D16	23	4	5	22	85.19	14.81	18.52	81.48
	TDRKH	22	5	5	22	81.48	18.52	18.52	81.48
	TMEM38B	24	3	5	22	88.89	11.11	18.52	81.48
	TOP2A	25	2	5	22	92.59	7.41	18.52	81.48
	TUBG1	23	4	5	22	85.19	14.81	18.52	81.48
	TUFT1	24	3	5	22	88.89	11.11	18.52	81.48
	UBD	25	2	5	22	92.59	7.41	18.52	81.48
	UBE2C	24	3	5	22	88.89	11.11	18.52	81.48
	ZNF692	25	2	5	22	92.59	7.41	18.52	81.48
	ZWINT	24	3	5	22	88.89	11.11	18.52	81.48
	ACADS	3	24	6	21	11.11	88.89	22.22	77.78
	ACLY	23	4	6	21	85.19	14.81	22.22	77.78
	ADAMTS13	5	22	6	21	18.52	81.48	22.22	77.78
	ADRA1A	2	25	6	21	7.41	92.59	22.22	77.78
	AFM	3	24	6	21	11.11	88.89	22.22	77.78
	AGPAT1	24	3	6	21	88.89	11.11	22.22	77.78
	ANXA10	3	24	6	21	11.11	88.89	22.22	77.78
	ARID4B	24	3	6	21	88.89	11.11	22.22	77.78
	ARMC1	23	4	6	21	85.19	14.81	22.22	77.78
	ATF5	2	25	6	21	7.41	92.59	22.22	77.78
	ATP6AP1	24	3	6	21	88.89	11.11	22.22	77.78
	AURKB	24	3	6	21	88.89	11.11	22.22	77.78
	BCAP31	25	2	6	21	92.59	7.41	22.22	77.78
	BCL9	23	4	6	21	85.19	14.81	22.22	77.78
	BIRC5	22	5	6	21	81.48	18.52	22.22	77.78
	BZW2	23	4	6	21	85.19	14.81	22.22	77.78
	C1orf112	24	3	6	21	88.89	11.11	22.22	77.78
	C8orf33	25	2	6	21	92.59	7.41	22.22	77.78
	CAD	24	3	6	21	88.89	11.11	22.22	77.78
	CASC3	24	3	6	21	88.89	11.11	22.22	77.78
	CBX1	23	4	6	21	85.19	14.81	22.22	77.78
	CCNE1	22	5	6	21	81.48	18.52	22.22	77.78
	CCNE2	24	3	6	21	88.89	11.11	22.22	77.78
	CCT6A	24	3	6	21	88.89	11.11	22.22	77.78
	CD34	25	2	6	21	92.59	7.41	22.22	77.78
	CDC20	24	3	6	21	88.89	11.11	22.22	77.78
	CENPA	23	4	6	21	85.19	14.81	22.22	77.78
	CENPJ	24	3	6	21	88.89	11.11	22.22	77.78
	CETP	3	24	6	21	11.11	88.89	22.22	77.78
	CHD1L	24	3	6	21	88.89	11.11	22.22	77.78
	CKAP5	25	2	6	21	92.59	7.41	22.22	77.78
	COCH	23	4	6	21	85.19	14.81	22.22	77.78
	COLEC10	4	23	6	21	14.81	85.19	22.22	77.78
	CPEB3	3	24	6	21	11.11	88.89	22.22	77.78
	CSNK1G1	22	5	6	21	81.48	18.52	22.22	77.78
	CTNNA1	24	3	6	21	88.89	11.11	22.22	77.78
	CXCL2	3	24	6	21	11.11	88.89	22.22	77.78
	CYP26A1	2	25	6	21	7.41	92.59	22.22	77.78
	CYP2B6	3	24	6	21	11.11	88.89	22.22	77.78
	DAP3	24	3	6	21	88.89	11.11	22.22	77.78
	DARS2	24	3	6	21	88.89	11.11	22.22	77.78
	DAXX	23	4	6	21	85.19	14.81	22.22	77.78
	DEPDC1	23	4	6	21	85.19	14.81	22.22	77.78
	DIAPH3	23	4	6	21	85.19	14.81	22.22	77.78
	DIRAS3	4	23	6	21	14.81	85.19	22.22	77.78
	DNASE1L3	2	25	6	21	7.41	92.59	22.22	77.78
	DUS4L	24	3	6	21	88.89	11.11	22.22	77.78
	DVL3	24	3	6	21	88.89	11.11	22.22	77.78
	ECD	25	2	6	21	92.59	7.41	22.22	77.78
	ECM1	4	23	6	21	14.81	85.19	22.22	77.78
	EFNA4	23	4	6	21	85.19	14.81	22.22	77.78
	EHD3	3	24	6	21	11.11	88.89	22.22	77.78
	EIF2B1	22	5	6	21	81.48	18.52	22.22	77.78
	ETFDH	3	24	6	21	11.11	88.89	22.22	77.78
	F9	2	25	6	21	7.41	92.59	22.22	77.78
	FAHD2A	3	24	6	21	11.11	88.89	22.22	77.78
	FASTK	23	4	6	21	85.19	14.81	22.22	77.78
	FEN1	23	4	6	21	85.19	14.81	22.22	77.78
	FLAD1	22	5	6	21	81.48	18.52	22.22	77.78
	GADD45B	3	24	6	21	11.11	88.89	22.22	77.78
	GBA3	3	24	6	21	11.11	88.89	22.22	77.78
	GCH1	2	25	6	21	7.41	92.59	22.22	77.78
	GLS2	3	24	6	21	11.11	88.89	22.22	77.78
	GLYAT	3	24	6	21	11.11	88.89	22.22	77.78
	GMNN	23	4	6	21	85.19	14.81	22.22	77.78
	GRAMD1C	4	23	6	21	14.81	85.19	22.22	77.78
	GTF2I	23	4	6	21	85.19	14.81	22.22	77.78
	GTF2IRD1	24	3	6	21	88.89	11.11	22.22	77.78
	HEATR1	23	4	6	21	85.19	14.81	22.22	77.78
	HSP90AB1	25	2	6	21	92.59	7.41	22.22	77.78
	IARS	24	3	6	21	88.89	11.11	22.22	77.78
	IGFBP3	4	23	6	21	14.81	85.19	22.22	77.78
	IL1RAP	3	24	6	21	11.11	88.89	22.22	77.78
	IRAK1	23	4	6	21	85.19	14.81	22.22	77.78
	ITGB3BP	23	4	6	21	85.19	14.81	22.22	77.78
	KIF18A	24	3	6	21	88.89	11.11	22.22	77.78
	KLHL12	25	2	6	21	92.59	7.41	22.22	77.78
	KLKB1	3	24	6	21	11.11	88.89	22.22	77.78
	LIFR	2	25	6	21	7.41	92.59	22.22	77.78
	LIG1	24	3	6	21	88.89	11.11	22.22	77.78
	LPA	2	25	6	21	7.41	92.59	22.22	77.78
	LPL	23	4	6	21	85.19	14.81	22.22	77.78
	MAN1C1	2	25	6	21	7.41	92.59	22.22	77.78
	MAP4K4	25	2	6	21	92.59	7.41	22.22	77.78
	MAT1A	2	25	6	21	7.41	92.59	22.22	77.78
	MCM2	25	2	6	21	92.59	7.41	22.22	77.78
	MCM6	24	3	6	21	88.89	11.11	22.22	77.78
	MKI67	24	3	6	21	88.89	11.11	22.22	77.78
	MRPL9	23	4	6	21	85.19	14.81	22.22	77.78
	MSTO1	24	3	6	21	88.89	11.11	22.22	77.78
	MT2A	2	25	6	21	7.41	92.59	22.22	77.78
	MTX1	23	4	6	21	85.19	14.81	22.22	77.78
	NDRG2	4	23	6	21	14.81	85.19	22.22	77.78
	NDRG3	23	4	6	21	85.19	14.81	22.22	77.78
	NEU1	22	5	6	21	81.48	18.52	22.22	77.78
	NFYA	22	5	6	21	81.48	18.52	22.22	77.78
	NNMT	1	26	6	21	3.7	96.3	22.22	77.78
	NONO	24	3	6	21	88.89	11.11	22.22	77.78
	NUP37	23	4	6	21	85.19	14.81	22.22	77.78
	NUPL2	24	3	6	21	88.89	11.11	22.22	77.78
	NVL	21	6	6	21	77.78	22.22	22.22	77.78
	OSBPL3	21	6	6	21	77.78	22.22	22.22	77.78
	PABPC1	23	4	6	21	85.19	14.81	22.22	77.78
	PCK1	2	25	6	21	7.41	92.59	22.22	77.78
	PCNA	24	3	6	21	88.89	11.11	22.22	77.78
	PDE2A	3	24	6	21	11.11	88.89	22.22	77.78
	PDSS1	22	5	6	21	81.48	18.52	22.22	77.78
	PEA15	25	2	6	21	92.59	7.41	22.22	77.78
	PLCB1	21	6	6	21	77.78	22.22	22.22	77.78
	PLCE1	23	4	6	21	85.19	14.81	22.22	77.78
	PLOD3	24	3	6	21	88.89	11.11	22.22	77.78
	PODXL	25	2	6	21	92.59	7.41	22.22	77.78
	PSMD10	25	2	6	21	92.59	7.41	22.22	77.78
	PSMD2	22	5	6	21	81.48	18.52	22.22	77.78
	PSMD4	23	4	6	21	85.19	14.81	22.22	77.78
	PTMA	23	4	6	21	85.19	14.81	22.22	77.78
	PUS1	23	4	6	21	85.19	14.81	22.22	77.78
	PVALB	5	22	6	21	18.52	81.48	22.22	77.78
	RAD51C	24	3	6	21	88.89	11.11	22.22	77.78
	RBM28	24	3	6	21	88.89	11.11	22.22	77.78
	RFC3	24	3	6	21	88.89	11.11	22.22	77.78
	RFXANK	24	3	6	21	88.89	11.11	22.22	77.78
	RPS6KC1	24	3	6	21	88.89	11.11	22.22	77.78
	RRM2	24	3	6	21	88.89	11.11	22.22	77.78
	SAE1	25	2	6	21	92.59	7.41	22.22	77.78
	SCAMP3	24	3	6	21	88.89	11.11	22.22	77.78
	SCNM1	25	2	6	21	92.59	7.41	22.22	77.78
	SDS	3	24	6	21	11.11	88.89	22.22	77.78
	SETDB1	24	3	6	21	88.89	11.11	22.22	77.78
	SLC38A4	2	25	6	21	7.41	92.59	22.22	77.78
	SMARCA4	24	3	6	21	88.89	11.11	22.22	77.78
	SMARCC1	23	4	6	21	85.19	14.81	22.22	77.78
	SNF8	23	4	6	21	85.19	14.81	22.22	77.78
	SNRPE	22	5	6	21	81.48	18.52	22.22	77.78
	SPAG5	23	4	6	21	85.19	14.81	22.22	77.78
	SPINK1	24	3	6	21	88.89	11.11	22.22	77.78
	SPP1	22	5	6	21	81.48	18.52	22.22	77.78
	SRPK1	23	4	6	21	85.19	14.81	22.22	77.78
	STAB2	1	26	6	21	3.7	96.3	22.22	77.78
	STEAP4	5	22	6	21	18.52	81.48	22.22	77.78
	STIP1	24	3	6	21	88.89	11.11	22.22	77.78
	STK39	22	5	6	21	81.48	18.52	22.22	77.78
	STX6	25	2	6	21	92.59	7.41	22.22	77.78
	TAF2	24	3	6	21	88.89	11.11	22.22	77.78
	TBCE	24	3	6	21	88.89	11.11	22.22	77.78
	TCFL5	24	3	6	21	88.89	11.11	22.22	77.78
	TIMELESS	24	3	6	21	88.89	11.11	22.22	77.78
	TK1	24	3	6	21	88.89	11.11	22.22	77.78
	TKT	22	5	6	21	81.48	18.52	22.22	77.78
	TP53BP2	24	3	6	21	88.89	11.11	22.22	77.78
	TP53I3	24	3	6	21	88.89	11.11	22.22	77.78
	TPX2	24	3	6	21	88.89	11.11	22.22	77.78
	TROVE2	24	3	6	21	88.89	11.11	22.22	77.78
	TULP3	25	2	6	21	92.59	7.41	22.22	77.78
	UBAP2	25	2	6	21	92.59	7.41	22.22	77.78
	UBAP2L	23	4	6	21	85.19	14.81	22.22	77.78
	UCK2	23	4	6	21	85.19	14.81	22.22	77.78
	VPS72	24	3	6	21	88.89	11.11	22.22	77.78
	WDHD1	24	3	6	21	88.89	11.11	22.22	77.78
	XPOT	23	4	6	21	85.19	14.81	22.22	77.78
	XRCC1	24	3	6	21	88.89	11.11	22.22	77.78
	ZNF7	23	4	6	21	85.19	14.81	22.22	77.78
	ZWILCH	23	4	6	21	85.19	14.81	22.22	77.78
	AACS	23	4	7	20	85.19	14.81	25.93	74.07
	ABAT	2	25	7	20	7.41	92.59	25.93	74.07
	ABCC5	25	2	7	20	92.59	7.41	25.93	74.07
	ACACB	3	24	7	20	11.11	88.89	25.93	74.07
	ADH1A	3	24	7	20	11.11	88.89	25.93	74.07
	ADSL	23	4	7	20	85.19	14.81	25.93	74.07
	AGL	3	24	7	20	11.11	88.89	25.93	74.07
	AKR1D1	1	26	7	20	3.7	96.3	25.93	74.07
	ALMS1	24	3	7	20	88.89	11.11	25.93	74.07
	ATP6V1F	25	2	7	20	92.59	7.41	25.93	74.07
	AZGP1	2	25	7	20	7.41	92.59	25.93	74.07
	BARD1	24	3	7	20	88.89	11.11	25.93	74.07
	BHMT	5	22	7	20	18.52	81.48	25.93	74.07
	C6orf48	22	5	7	20	81.48	18.52	25.93	74.07
	C7	4	23	7	20	14.81	85.19	25.93	74.07
	CACYBP	23	4	7	20	85.19	14.81	25.93	74.07
	CAMK2B	3	24	7	20	11.11	88.89	25.93	74.07
	CANX	24	3	7	20	88.89	11.11	25.93	74.07
	CASK	25	2	7	20	92.59	7.41	25.93	74.07
	CD1D	3	24	7	20	11.11	88.89	25.93	74.07
	CDCA3	22	5	7	20	81.48	18.52	25.93	74.07
	CDK4	22	5	7	20	81.48	18.52	25.93	74.07
	CDK5	23	4	7	20	85.19	14.81	25.93	74.07
	CDK7	25	2	7	20	92.59	7.41	25.93	74.07
	CDKN2A	24	3	7	20	88.89	11.11	25.93	74.07
	CDKN2C	24	3	7	20	88.89	11.11	25.93	74.07
	CHST4	5	22	7	20	18.52	81.48	25.93	74.07
	CKS1B	23	4	7	20	85.19	14.81	25.93	74.07
	CLDN10	5	22	7	20	18.52	81.48	25.93	74.07
	COLEC11	5	22	7	20	18.52	81.48	25.93	74.07
	COPA	24	3	7	20	88.89	11.11	25.93	74.07
	CPNE1	22	5	7	20	81.48	18.52	25.93	74.07
	CPSF4	22	5	7	20	81.48	18.52	25.93	74.07
	CSE1L	22	5	7	20	81.48	18.52	25.93	74.07
	CSNK1D	23	4	7	20	85.19	14.81	25.93	74.07
	CSPP1	24	3	7	20	88.89	11.11	25.93	74.07
	CSTF2	24	3	7	20	88.89	11.11	25.93	74.07
	DACH1	3	24	7	20	11.11	88.89	25.93	74.07
	DCN	4	23	7	20	14.81	85.19	25.93	74.07
	DCTN2	24	3	7	20	88.89	11.11	25.93	74.07
	DEDD	24	3	7	20	88.89	11.11	25.93	74.07
	DNAJC9	24	3	7	20	88.89	11.11	25.93	74.07
	DONSON	24	3	7	20	88.89	11.11	25.93	74.07
	DTNA	24	3	7	20	88.89	11.11	25.93	74.07
	DUSP12	25	2	7	20	92.59	7.41	25.93	74.07
	DUT	25	2	7	20	92.59	7.41	25.93	74.07
	DYNLL1	24	3	7	20	88.89	11.11	25.93	74.07
	DYNLRB1	24	3	7	20	88.89	11.11	25.93	74.07
	E2F8	25	2	7	20	92.59	7.41	25.93	74.07
	EPRS	24	3	7	20	88.89	11.11	25.93	74.07
	ERAL1	22	5	7	20	81.48	18.52	25.93	74.07
	ESR1	3	24	7	20	11.11	88.89	25.93	74.07
	FAM20B	23	4	7	20	85.19	14.81	25.93	74.07
	FDPS	23	4	7	20	85.19	14.81	25.93	74.07
	FGB	4	23	7	20	14.81	85.19	25.93	74.07
	FTSJ3	23	4	7	20	85.19	14.81	25.93	74.07
	GABARAPL1	4	23	7	20	14.81	85.19	25.93	74.07
	GCKR	2	25	7	20	7.41	92.59	25.93	74.07
	GSTZ1	4	23	7	20	14.81	85.19	25.93	74.07
	GYS2	2	25	7	20	7.41	92.59	25.93	74.07
	H2AFY	22	5	7	20	81.48	18.52	25.93	74.07
	HAO2	2	25	7	20	7.41	92.59	25.93	74.07
	HELLS	24	3	7	20	88.89	11.11	25.93	74.07
	HGS	24	3	7	20	88.89	11.11	25.93	74.07
	HIST1H4H	23	4	7	20	85.19	14.81	25.93	74.07
	HMBS	22	5	7	20	81.48	18.52	25.93	74.07
	HSD17B2	4	23	7	20	14.81	85.19	25.93	74.07
	IL18R1	3	24	7	20	11.11	88.89	25.93	74.07
	IL18RAP	7	20	7	20	25.93	74.07	25.93	74.07
	INTS7	24	3	7	20	88.89	11.11	25.93	74.07
	INTS8	24	3	7	20	88.89	11.11	25.93	74.07
	ITGA9	5	22	7	20	18.52	81.48	25.93	74.07
	KMO	3	24	7	20	11.11	88.89	25.93	74.07
	LARS	23	4	7	20	85.19	14.81	25.93	74.07
	LECT2	3	24	7	20	11.11	88.89	25.93	74.07
	LEF1	24	3	7	20	88.89	11.11	25.93	74.07
	LILRB5	4	23	7	20	14.81	85.19	25.93	74.07
	LMNA	24	3	7	20	88.89	11.11	25.93	74.07
	LPAL2	4	23	7	20	14.81	85.19	25.93	74.07
	LSM2	23	4	7	20	85.19	14.81	25.93	74.07
	MAGED2	24	3	7	20	88.89	11.11	25.93	74.07
	MAP2	24	3	7	20	88.89	11.11	25.93	74.07
	MDK	23	4	7	20	85.19	14.81	25.93	74.07
	MTIF2	21	6	7	20	77.78	22.22	25.93	74.07
	MYO5C	23	4	7	20	85.19	14.81	25.93	74.07
	NARF	23	4	7	20	85.19	14.81	25.93	74.07
	NEIL3	24	3	7	20	88.89	11.11	25.93	74.07
	NKIRAS2	23	4	7	20	85.19	14.81	25.93	74.07
	NRAS	24	3	7	20	88.89	11.11	25.93	74.07
	NSFL1C	23	4	7	20	85.19	14.81	25.93	74.07
	NUAK1	24	3	7	20	88.89	11.11	25.93	74.07
	NUP155	23	4	7	20	85.19	14.81	25.93	74.07
	OIP5	23	4	7	20	85.19	14.81	25.93	74.07
	PEMT	4	23	7	20	14.81	85.19	25.93	74.07
	PFDN6	23	4	7	20	85.19	14.81	25.93	74.07
	PHF14	21	6	7	20	77.78	22.22	25.93	74.07
	PIAS3	22	5	7	20	81.48	18.52	25.93	74.07
	PLVAP	24	3	7	20	88.89	11.11	25.93	74.07
	POGK	23	4	7	20	85.19	14.81	25.93	74.07
	POLR3C	23	4	7	20	85.19	14.81	25.93	74.07
	PPIA	24	3	7	20	88.89	11.11	25.93	74.07
	PPP1R14B	23	4	7	20	85.19	14.81	25.93	74.07
	PRCC	24	3	7	20	88.89	11.11	25.93	74.07
	PRIM1	24	3	7	20	88.89	11.11	25.93	74.07
	PRKDC	22	5	7	20	81.48	18.52	25.93	74.07
	PRPF6	23	4	7	20	85.19	14.81	25.93	74.07
	PZP	3	24	7	20	11.11	88.89	25.93	74.07
	RAD21	23	4	7	20	85.19	14.81	25.93	74.07
	RAD54B	24	3	7	20	88.89	11.11	25.93	74.07
	RDH16	3	24	7	20	11.11	88.89	25.93	74.07
	RGS5	24	3	7	20	88.89	11.11	25.93	74.07
	RNASEH2A	24	3	7	20	88.89	11.11	25.93	74.07
	RND3	4	23	7	20	14.81	85.19	25.93	74.07
	RPAP1	23	4	7	20	85.19	14.81	25.93	74.07
	RRAGD	22	5	7	20	81.48	18.52	25.93	74.07
	RRM1	24	3	7	20	88.89	11.11	25.93	74.07
	SHC1	21	6	7	20	77.78	22.22	25.93	74.07
	SLC22A1	3	24	7	20	11.11	88.89	25.93	74.07
	SLC4A1AP	25	2	7	20	92.59	7.41	25.93	74.07
	SMARCAL1	25	2	7	20	92.59	7.41	25.93	74.07
	SMYD3	24	3	7	20	88.89	11.11	25.93	74.07
	SND1	23	4	7	20	85.19	14.81	25.93	74.07
	SNRPA	24	3	7	20	88.89	11.11	25.93	74.07
	SNRPG	23	4	7	20	85.19	14.81	25.93	74.07
	SOX4	23	4	7	20	85.19	14.81	25.93	74.07
	SRM	23	4	7	20	85.19	14.81	25.93	74.07
	SRPK2	22	5	7	20	81.48	18.52	25.93	74.07
	STAMBP	23	4	7	20	85.19	14.81	25.93	74.07
	STIL	25	2	7	20	92.59	7.41	25.93	74.07
	SUPT16H	22	5	7	20	81.48	18.52	25.93	74.07
	TACSTD2	5	22	7	20	18.52	81.48	25.93	74.07
	TDO2	4	23	7	20	14.81	85.19	25.93	74.07
	THY1	25	2	7	20	92.59	7.41	25.93	74.07
	TIPRL	23	4	7	20	85.19	14.81	25.93	74.07
	TMCO3	22	5	7	20	81.48	18.52	25.93	74.07
	TMEM106C	23	4	7	20	85.19	14.81	25.93	74.07
	TPR	20	7	7	20	74.07	25.93	25.93	74.07
	TRIM24	23	4	7	20	85.19	14.81	25.93	74.07
	TRIM28	23	4	7	20	85.19	14.81	25.93	74.07
	TRIP13	23	4	7	20	85.19	14.81	25.93	74.07
	TRRAP	21	6	7	20	77.78	22.22	25.93	74.07
	TYMS	24	3	7	20	88.89	11.11	25.93	74.07
	UBE2Z	24	3	7	20	88.89	11.11	25.93	74.07
	UCHL5	22	5	7	20	81.48	18.52	25.93	74.07
	VARS	24	3	7	20	88.89	11.11	25.93	74.07
	AATF	24	3	8	19	88.89	11.11	29.63	70.37
	ABCA8	4	23	8	19	14.81	85.19	29.63	70.37
	ABCC4	21	6	8	19	77.78	22.22	29.63	70.37
	ABCF1	23	4	8	19	85.19	14.81	29.63	70.37
	ABCF2	23	4	8	19	85.19	14.81	29.63	70.37
	ACACA	23	4	8	19	85.19	14.81	29.63	70.37
	ACSL4	23	4	8	19	85.19	14.81	29.63	70.37
	ACSM3	1	26	8	19	3.7	96.3	29.63	70.37
	ADAR	23	4	8	19	85.19	14.81	29.63	70.37
	ADCY1	5	22	8	19	18.52	81.48	29.63	70.37
	ADRA1B	3	24	8	19	11.11	88.89	29.63	70.37
	AKR7A3	5	22	8	19	18.52	81.48	29.63	70.37
	ALDH1B1	5	22	8	19	18.52	81.48	29.63	70.37
	ALDH6A1	4	23	8	19	14.81	85.19	29.63	70.37
	ALDOB	3	24	8	19	11.11	88.89	29.63	70.37
	ALG3	24	3	8	19	88.89	11.11	29.63	70.37
	ALG8	23	4	8	19	85.19	14.81	29.63	70.37
	ALLC	3	24	8	19	11.11	88.89	29.63	70.37
	ALPL	3	24	8	19	11.11	88.89	29.63	70.37
	ANKRD27	23	4	8	19	85.19	14.81	29.63	70.37
	AP3B1	22	5	8	19	81.48	18.52	29.63	70.37
	AP3M2	23	4	8	19	85.19	14.81	29.63	70.37
	APIP	23	4	8	19	85.19	14.81	29.63	70.37
	ARPC1A	24	3	8	19	88.89	11.11	29.63	70.37
	ASF1B	22	5	8	19	81.48	18.52	29.63	70.37
	ASPA	6	21	8	19	22.22	77.78	29.63	70.37
	ATP5J2	23	4	8	19	85.19	14.81	29.63	70.37
	BBOX1	3	24	8	19	11.11	88.89	29.63	70.37
	BCAT1	23	4	8	19	85.19	14.81	29.63	70.37
	BCHE	2	25	8	19	7.41	92.59	29.63	70.37
	BOP1	23	4	8	19	85.19	14.81	29.63	70.37
	BPGM	22	5	8	19	81.48	18.52	29.63	70.37
	C1R	3	24	8	19	11.11	88.89	29.63	70.37
	CA5A	4	23	8	19	14.81	85.19	29.63	70.37
	CAPG	22	5	8	19	81.48	18.52	29.63	70.37
	CD14	4	23	8	19	14.81	85.19	29.63	70.37
	CDC25A	23	4	8	19	85.19	14.81	29.63	70.37
	CDC37L1	3	24	8	19	11.11	88.89	29.63	70.37
	CDC6	23	4	8	19	85.19	14.81	29.63	70.37
	CDT1	22	5	8	19	81.48	18.52	29.63	70.37
	CELSR3	23	4	8	19	85.19	14.81	29.63	70.37
	CENPM	24	3	8	19	88.89	11.11	29.63	70.37
	CENPQ	24	3	8	19	88.89	11.11	29.63	70.37
	CEP152	23	4	8	19	85.19	14.81	29.63	70.37
	CETN2	25	2	8	19	92.59	7.41	29.63	70.37
	CKS2	25	2	8	19	92.59	7.41	29.63	70.37
	CLK2	25	2	8	19	92.59	7.41	29.63	70.37
	CLN3	23	4	8	19	85.19	14.81	29.63	70.37
	CLTA	24	3	8	19	88.89	11.11	29.63	70.37
	CNOT6	23	4	8	19	85.19	14.81	29.63	70.37
	COL4A1	22	5	8	19	81.48	18.52	29.63	70.37
	CP	5	22	8	19	18.52	81.48	29.63	70.37
	CUTA	24	3	8	19	88.89	11.11	29.63	70.37
	CYP2A7	4	23	8	19	14.81	85.19	29.63	70.37
	CYP2C19	3	24	8	19	11.11	88.89	29.63	70.37
	CYP2E1	3	24	8	19	11.11	88.89	29.63	70.37
	DCTN1	25	2	8	19	92.59	7.41	29.63	70.37
	DDB1	22	5	8	19	81.48	18.52	29.63	70.37
	DDX41	23	4	8	19	85.19	14.81	29.63	70.37
	DDX49	23	4	8	19	85.19	14.81	29.63	70.37
	DHX57	22	5	8	19	81.48	18.52	29.63	70.37
	ECHS1	3	24	8	19	11.11	88.89	29.63	70.37
	EIF2B4	23	4	8	19	85.19	14.81	29.63	70.37
	ELOVL1	23	4	8	19	85.19	14.81	29.63	70.37
	ENO3	4	23	8	19	14.81	85.19	29.63	70.37
	EPB41L4B	1	26	8	19	3.7	96.3	29.63	70.37
	EPS8L3	24	3	8	19	88.89	11.11	29.63	70.37
	ERCC3	22	5	8	19	81.48	18.52	29.63	70.37
	ETS2	4	23	8	19	14.81	85.19	29.63	70.37
	FABP5	21	6	8	19	77.78	22.22	29.63	70.37
	FAIM	22	5	8	19	81.48	18.52	29.63	70.37
	FAM50A	24	3	8	19	88.89	11.11	29.63	70.37
	FEZ1	4	23	8	19	14.81	85.19	29.63	70.37
	FGA	3	24	8	19	11.11	88.89	29.63	70.37
	FGFR4	21	6	8	19	77.78	22.22	29.63	70.37
	FNBP1L	24	3	8	19	88.89	11.11	29.63	70.37
	GCDH	1	26	8	19	3.7	96.3	29.63	70.37
	GINS2	25	2	8	19	92.59	7.41	29.63	70.37
	GLA	24	3	8	19	88.89	11.11	29.63	70.37
	GM2A	25	2	8	19	92.59	7.41	29.63	70.37
	GNA12	25	2	8	19	92.59	7.41	29.63	70.37
	GNAO1	2	25	8	19	7.41	92.59	29.63	70.37
	GOLPH3L	23	4	8	19	85.19	14.81	29.63	70.37
	GOSR2	23	4	8	19	85.19	14.81	29.63	70.37
	H2AFX	22	5	8	19	81.48	18.52	29.63	70.37
	H2AFZ	24	3	8	19	88.89	11.11	29.63	70.37
	HEXA	24	3	8	19	88.89	11.11	29.63	70.37
	HMGB2	24	3	8	19	88.89	11.11	29.63	70.37
	HMGN4	21	6	8	19	77.78	22.22	29.63	70.37
	HPX	3	24	8	19	11.11	88.89	29.63	70.37
	HSPA4	22	5	8	19	81.48	18.52	29.63	70.37
	IPO9	23	4	8	19	85.19	14.81	29.63	70.37
	IRF8	6	21	8	19	22.22	77.78	29.63	70.37
	ITGB1BP1	25	2	8	19	92.59	7.41	29.63	70.37
	KBTBD11	2	25	8	19	7.41	92.59	29.63	70.37
	KCND3	4	23	8	19	14.81	85.19	29.63	70.37
	KIFC1	24	3	8	19	88.89	11.11	29.63	70.37
	KLHL23	23	4	8	19	85.19	14.81	29.63	70.37
	LAGE3	22	5	8	19	81.48	18.52	29.63	70.37
	LAS1L	24	3	8	19	88.89	11.11	29.63	70.37
	LBR	21	6	8	19	77.78	22.22	29.63	70.37
	LRAT	5	22	8	19	18.52	81.48	29.63	70.37
	LRRC1	21	6	8	19	77.78	22.22	29.63	70.37
	LRRC14	24	3	8	19	88.89	11.11	29.63	70.37
	LSM4	23	4	8	19	85.19	14.81	29.63	70.37
	LY6E	2	25	8	19	7.41	92.59	29.63	70.37
	MARS	22	5	8	19	81.48	18.52	29.63	70.37
	MBL2	4	23	8	19	14.81	85.19	29.63	70.37
	MCM5	24	3	8	19	88.89	11.11	29.63	70.37
	MCRS1	24	3	8	19	88.89	11.11	29.63	70.37
	MEA1	25	2	8	19	92.59	7.41	29.63	70.37
	MED12	22	5	8	19	81.48	18.52	29.63	70.37
	METTL3	24	3	8	19	88.89	11.11	29.63	70.37
	MFSD5	22	5	8	19	81.48	18.52	29.63	70.37
	MID1IP1	24	3	8	19	88.89	11.11	29.63	70.37
	MOGAT2	3	24	8	19	11.11	88.89	29.63	70.37
	MS4A6A	4	23	8	19	14.81	85.19	29.63	70.37
	MSH2	24	3	8	19	88.89	11.11	29.63	70.37
	MTHFD1	3	24	8	19	11.11	88.89	29.63	70.37
	MYOM2	2	25	8	19	7.41	92.59	29.63	70.37
	NAP1L1	22	5	8	19	81.48	18.52	29.63	70.37
	NAT9	24	3	8	19	88.89	11.11	29.63	70.37
	NCOA6	23	4	8	19	85.19	14.81	29.63	70.37
	NDST3	4	23	8	19	14.81	85.19	29.63	70.37
	NEDD4L	24	3	8	19	88.89	11.11	29.63	70.37
	NPC1	25	2	8	19	92.59	7.41	29.63	70.37
	NPLOC4	23	4	8	19	85.19	14.81	29.63	70.37
	NR3C2	3	24	8	19	11.11	88.89	29.63	70.37
	NRBP1	24	3	8	19	88.89	11.11	29.63	70.37
	NSF	24	3	8	19	88.89	11.11	29.63	70.37
	NUP107	24	3	8	19	88.89	11.11	29.63	70.37
	NUP133	24	3	8	19	88.89	11.11	29.63	70.37
	NUP205	23	4	8	19	85.19	14.81	29.63	70.37
	NUP85	23	4	8	19	85.19	14.81	29.63	70.37
	OGDHL	7	20	8	19	25.93	74.07	29.63	70.37
	ORMDL2	21	6	8	19	77.78	22.22	29.63	70.37
	PAFAH1B3	24	3	8	19	88.89	11.11	29.63	70.37
	PARP1	23	4	8	19	85.19	14.81	29.63	70.37
	PARP2	22	5	8	19	81.48	18.52	29.63	70.37
	PAXIP1	23	4	8	19	85.19	14.81	29.63	70.37
	PDCL3	25	2	8	19	92.59	7.41	29.63	70.37
	PDE7B	3	24	8	19	11.11	88.89	29.63	70.37
	PFDN4	24	3	8	19	88.89	11.11	29.63	70.37
	PINK1	3	24	8	19	11.11	88.89	29.63	70.37
	PLSCR4	2	25	8	19	7.41	92.59	29.63	70.37
	POLG2	23	4	8	19	85.19	14.81	29.63	70.37
	POLR2K	24	3	8	19	88.89	11.11	29.63	70.37
	PPFIA1	24	3	8	19	88.89	11.11	29.63	70.37
	PPM1G	23	4	8	19	85.19	14.81	29.63	70.37
	PPME1	23	4	8	19	85.19	14.81	29.63	70.37
	PRMT3	24	3	8	19	88.89	11.11	29.63	70.37
	PROZ	4	23	8	19	14.81	85.19	29.63	70.37
	PRR11	23	4	8	19	85.19	14.81	29.63	70.37
	PSMB4	24	3	8	19	88.89	11.11	29.63	70.37
	PSMC4	23	4	8	19	85.19	14.81	29.63	70.37
	PSMD1	24	3	8	19	88.89	11.11	29.63	70.37
	PSMD14	22	5	8	19	81.48	18.52	29.63	70.37
	PSMD3	23	4	8	19	85.19	14.81	29.63	70.37
	PTPRB	4	23	8	19	14.81	85.19	29.63	70.37
	RALA	22	5	8	19	81.48	18.52	29.63	70.37
	RBBP7	24	3	8	19	88.89	11.11	29.63	70.37
	RBCK1	23	4	8	19	85.19	14.81	29.63	70.37
	RBM12B	21	6	8	19	77.78	22.22	29.63	70.37
	RCL1	4	23	8	19	14.81	85.19	29.63	70.37
	RCN2	24	3	8	19	88.89	11.11	29.63	70.37
	RDH5	4	23	8	19	14.81	85.19	29.63	70.37
	RHOC	24	3	8	19	88.89	11.11	29.63	70.37
	RIC8A	22	5	8	19	81.48	18.52	29.63	70.37
	RINT1	24	3	8	19	88.89	11.11	29.63	70.37
	RMI1	24	3	8	19	88.89	11.11	29.63	70.37
	RUVBL1	23	4	8	19	85.19	14.81	29.63	70.37
	RUVBL2	23	4	8	19	85.19	14.81	29.63	70.37
	SAC3D1	20	7	8	19	74.07	25.93	29.63	70.37
	SATB2	24	3	8	19	88.89	11.11	29.63	70.37
	SCRIB	23	4	8	19	85.19	14.81	29.63	70.37
	SERPINF2	4	23	8	19	14.81	85.19	29.63	70.37
	SFRP1	2	25	8	19	7.41	92.59	29.63	70.37
	SHBG	4	23	8	19	14.81	85.19	29.63	70.37
	SHMT1	2	25	8	19	7.41	92.59	29.63	70.37
	SLBP	23	4	8	19	85.19	14.81	29.63	70.37
	SLC10A1	3	24	8	19	11.11	88.89	29.63	70.37
	SLC1A4	24	3	8	19	88.89	11.11	29.63	70.37
	SLC35D1	6	21	8	19	22.22	77.78	29.63	70.37
	SLC39A1	24	3	8	19	88.89	11.11	29.63	70.37
	SLCO1B3	2	25	8	19	7.41	92.59	29.63	70.37
	SMC2	22	5	8	19	81.48	18.52	29.63	70.37
	SMG5	23	4	8	19	85.19	14.81	29.63	70.37
	SNRPB	23	4	8	19	85.19	14.81	29.63	70.37
	SNRPC	25	2	8	19	92.59	7.41	29.63	70.37
	SNRPD2	25	2	8	19	92.59	7.41	29.63	70.37
	SOCS2	3	24	8	19	11.11	88.89	29.63	70.37
	SPP2	3	24	8	19	11.11	88.89	29.63	70.37
	SQLE	24	3	8	19	88.89	11.11	29.63	70.37
	SQSTM1	24	3	8	19	88.89	11.11	29.63	70.37
	SRD5A2	3	24	8	19	11.11	88.89	29.63	70.37
	SRGAP2	22	5	8	19	81.48	18.52	29.63	70.37
	SSRP1	23	4	8	19	85.19	14.81	29.63	70.37
	STOM	2	25	8	19	7.41	92.59	29.63	70.37
	SULT1C2	24	3	8	19	88.89	11.11	29.63	70.37
	SUZ12	24	3	8	19	88.89	11.11	29.63	70.37
	SYNE1	4	23	8	19	14.81	85.19	29.63	70.37
	TACC3	22	5	8	19	81.48	18.52	29.63	70.37
	TAF6	22	5	8	19	81.48	18.52	29.63	70.37
	TAX1BP1	23	4	8	19	85.19	14.81	29.63	70.37
	TMCO1	24	3	8	19	88.89	11.11	29.63	70.37
	TMEM104	22	5	8	19	81.48	18.52	29.63	70.37
	TMEM147	24	3	8	19	88.89	11.11	29.63	70.37
	TOPBP1	24	3	8	19	88.89	11.11	29.63	70.37
	TPD52L2	23	4	8	19	85.19	14.81	29.63	70.37
	TRAIP	24	3	8	19	88.89	11.11	29.63	70.37
	TRIM45	23	4	8	19	85.19	14.81	29.63	70.37
	TROAP	23	4	8	19	85.19	14.81	29.63	70.37
	UBE2A	25	2	8	19	92.59	7.41	29.63	70.37
	UPF3B	24	3	8	19	88.89	11.11	29.63	70.37
	USP39	24	3	8	19	88.89	11.11	29.63	70.37
	UTP6	23	4	8	19	85.19	14.81	29.63	70.37
	VAT1	23	4	8	19	85.19	14.81	29.63	70.37
	VGLL4	23	4	8	19	85.19	14.81	29.63	70.37
	VPS54	23	4	8	19	85.19	14.81	29.63	70.37
	VRK1	22	5	8	19	81.48	18.52	29.63	70.37
	YWHAZ	23	4	8	19	85.19	14.81	29.63	70.37
	ZFYVE26	23	4	8	19	85.19	14.81	29.63	70.37
	ZNF3	23	4	8	19	85.19	14.81	29.63	70.37
	ACAA1	2	25	9	18	7.41	92.59	33.33	66.67
	ACBD3	23	4	9	18	85.19	14.81	33.33	66.67
	ACTR1A	22	5	9	18	81.48	18.52	33.33	66.67
	ADAM10	23	4	9	18	85.19	14.81	33.33	66.67
	ADCK2	23	4	9	18	85.19	14.81	33.33	66.67
	ADNP	24	3	9	18	88.89	11.11	33.33	66.67
	AHCTF1	24	3	9	18	88.89	11.11	33.33	66.67
	ALDH18A1	24	3	9	18	88.89	11.11	33.33	66.67
	ALDH2	1	26	9	18	3.7	96.3	33.33	66.67
	ANGEL2	22	5	9	18	81.48	18.52	33.33	66.67
	AOX1	3	24	9	18	11.11	88.89	33.33	66.67
	AP1S1	22	5	9	18	81.48	18.52	33.33	66.67
	APEX1	25	2	9	18	92.59	7.41	33.33	66.67
	ARL4A	23	4	9	18	85.19	14.81	33.33	66.67
	ARPC5	22	5	9	18	81.48	18.52	33.33	66.67
	ASGR2	2	25	9	18	7.41	92.59	33.33	66.67
	ASXL2	24	3	9	18	88.89	11.11	33.33	66.67
	ATOX1	24	3	9	18	88.89	11.11	33.33	66.67
	ATP2A2	22	5	9	18	81.48	18.52	33.33	66.67
	B3GAT1	3	24	9	18	11.11	88.89	33.33	66.67
	B4GALT3	23	4	9	18	85.19	14.81	33.33	66.67
	BLM	22	5	9	18	81.48	18.52	33.33	66.67
	BMP5	3	24	9	18	11.11	88.89	33.33	66.67
	BOLA1	24	3	9	18	88.89	11.11	33.33	66.67
	BTG3	24	3	9	18	88.89	11.11	33.33	66.67
	BTN2A1	23	4	9	18	85.19	14.81	33.33	66.67
	BTN2A2	21	6	9	18	77.78	22.22	33.33	66.67
	C1QTNF1	4	23	9	18	14.81	85.19	33.33	66.67
	CA12	23	4	9	18	85.19	14.81	33.33	66.67
	CAMK2G	22	5	9	18	81.48	18.52	33.33	66.67
	CANT1	24	3	9	18	88.89	11.11	33.33	66.67
	CBFA2T2	22	5	9	18	81.48	18.52	33.33	66.67
	CBLL1	23	4	9	18	85.19	14.81	33.33	66.67
	CBX4	24	3	9	18	88.89	11.11	33.33	66.67
	CCL20	23	4	9	18	85.19	14.81	33.33	66.67
	CCL23	2	25	9	18	7.41	92.59	33.33	66.67
	CCT2	24	3	9	18	88.89	11.11	33.33	66.67
	CDC7	22	5	9	18	81.48	18.52	33.33	66.67
	CDKN2B	21	6	9	18	77.78	22.22	33.33	66.67
	CEP350	22	5	9	18	81.48	18.52	33.33	66.67
	CEP68	22	5	9	18	81.48	18.52	33.33	66.67
	CFTR	7	20	9	18	25.93	74.07	33.33	66.67
	CHAF1A	23	4	9	18	85.19	14.81	33.33	66.67
	CHEK2	24	3	9	18	88.89	11.11	33.33	66.67
	CKLF	22	5	9	18	81.48	18.52	33.33	66.67
	CLSTN1	20	7	9	18	74.07	25.93	33.33	66.67
	CNIH4	24	3	9	18	88.89	11.11	33.33	66.67
	COL4A2	22	5	9	18	81.48	18.52	33.33	66.67
	COL8A1	19	8	9	18	70.37	29.63	33.33	66.67
	COMMD4	25	2	9	18	92.59	7.41	33.33	66.67
	COPS6	22	5	9	18	81.48	18.52	33.33	66.67
	CPS1	4	23	9	18	14.81	85.19	33.33	66.67
	CS	25	2	9	18	92.59	7.41	33.33	66.67
	CSNK2A1	21	6	9	18	77.78	22.22	33.33	66.67
	CTH	3	24	9	18	11.11	88.89	33.33	66.67
	CYP2C18	2	25	9	18	7.41	92.59	33.33	66.67
	CYP2C9	4	23	9	18	14.81	85.19	33.33	66.67
	CYP2R1	24	3	9	18	88.89	11.11	33.33	66.67
	CYP39A1	1	26	9	18	3.7	96.3	33.33	66.67
	CYP3A4	3	24	9	18	11.11	88.89	33.33	66.67
	CYP4A11	5	22	9	18	18.52	81.48	33.33	66.67
	DDX46	23	4	9	18	85.19	14.81	33.33	66.67
	DHODH	3	24	9	18	11.11	88.89	33.33	66.67
	DHX35	24	3	9	18	88.89	11.11	33.33	66.67
	DNAJC13	23	4	9	18	85.19	14.81	33.33	66.67
	DNMT3B	23	4	9	18	85.19	14.81	33.33	66.67
	DPF3	3	24	9	18	11.11	88.89	33.33	66.67
	DPH2	23	4	9	18	85.19	14.81	33.33	66.67
	DPM2	23	4	9	18	85.19	14.81	33.33	66.67
	DPP3	22	5	9	18	81.48	18.52	33.33	66.67
	DPT	5	22	9	18	18.52	81.48	33.33	66.67
	EEF1E1	22	5	9	18	81.48	18.52	33.33	66.67
	EGR1	3	24	9	18	11.11	88.89	33.33	66.67
	EHMT2	24	3	9	18	88.89	11.11	33.33	66.67
	EIF2S2	23	4	9	18	85.19	14.81	33.33	66.67
	EIF5	5	22	9	18	18.52	81.48	33.33	66.67
	EPHX2	3	24	9	18	11.11	88.89	33.33	66.67
	EXOSC5	23	4	9	18	85.19	14.81	33.33	66.67
	F11	4	23	9	18	14.81	85.19	33.33	66.67
	FAM49B	22	5	9	18	81.48	18.52	33.33	66.67
	FETUB	4	23	9	18	14.81	85.19	33.33	66.67
	FKBP1A	22	5	9	18	81.48	18.52	33.33	66.67
	FNTB	23	4	9	18	85.19	14.81	33.33	66.67
	FOSB	4	23	9	18	14.81	85.19	33.33	66.67
	FTCD	4	23	9	18	14.81	85.19	33.33	66.67
	FXYD1	3	24	9	18	11.11	88.89	33.33	66.67
	G6PD	23	4	9	18	85.19	14.81	33.33	66.67
	GABRE	23	4	9	18	85.19	14.81	33.33	66.67
	GATAD1	24	3	9	18	88.89	11.11	33.33	66.67
	GCGR	2	25	9	18	7.41	92.59	33.33	66.67
	GGPS1	24	3	9	18	88.89	11.11	33.33	66.67
	GMFB	22	5	9	18	81.48	18.52	33.33	66.67
	GNE	3	24	9	18	11.11	88.89	33.33	66.67
	GOLGA3	23	4	9	18	85.19	14.81	33.33	66.67
	GORASP2	23	4	9	18	85.19	14.81	33.33	66.67
	GTF3C2	24	3	9	18	88.89	11.11	33.33	66.67
	H3F3A	23	4	9	18	85.19	14.81	33.33	66.67
	HDAC11	20	7	9	18	74.07	25.93	33.33	66.67
	HEY1	23	4	9	18	85.19	14.81	33.33	66.67
	HIST1H2AG	24	3	9	18	88.89	11.11	33.33	66.67
	HIST1H2AM	23	4	9	18	85.19	14.81	33.33	66.67
	HIST1H2BG	21	6	9	18	77.78	22.22	33.33	66.67
	HMGCL	3	24	9	18	11.11	88.89	33.33	66.67
	HP	3	24	9	18	11.11	88.89	33.33	66.67
	HPS4	23	4	9	18	85.19	14.81	33.33	66.67
	HSF2	24	3	9	18	88.89	11.11	33.33	66.67
	HTRA2	22	5	9	18	81.48	18.52	33.33	66.67
	IGFBP4	2	25	9	18	7.41	92.59	33.33	66.67
	IL13RA2	1	26	9	18	3.7	96.3	33.33	66.67
	IMPDH2	23	4	9	18	85.19	14.81	33.33	66.67
	IPO4	23	4	9	18	85.19	14.81	33.33	66.67
	IRAK3	9	18	9	18	33.33	66.67	33.33	66.67
	ITPA	24	3	9	18	88.89	11.11	33.33	66.67
	JMJD4	23	4	9	18	85.19	14.81	33.33	66.67
	JTB	22	5	9	18	81.48	18.52	33.33	66.67
	KCMF1	22	5	9	18	81.48	18.52	33.33	66.67
	KDELR1	24	3	9	18	88.89	11.11	33.33	66.67
	KLRF1	1	26	9	18	3.7	96.3	33.33	66.67
	LAPTM4B	22	5	9	18	81.48	18.52	33.33	66.67
	LMNB2	24	3	9	18	88.89	11.11	33.33	66.67
	LRRC8D	23	4	9	18	85.19	14.81	33.33	66.67
	MAP3K9	22	5	9	18	81.48	18.52	33.33	66.67
	MAPK1	21	6	9	18	77.78	22.22	33.33	66.67
	MAPK9	23	4	9	18	85.19	14.81	33.33	66.67
	MATR3	22	5	9	18	81.48	18.52	33.33	66.67
	MCM10	24	3	9	18	88.89	11.11	33.33	66.67
	METTL5	22	5	9	18	81.48	18.52	33.33	66.67
	MGAT4A	22	5	9	18	81.48	18.52	33.33	66.67
	MICB	24	3	9	18	88.89	11.11	33.33	66.67
	MPV17	23	4	9	18	85.19	14.81	33.33	66.67
	MPZL1	24	3	9	18	88.89	11.11	33.33	66.67
	MRPL13	20	7	9	18	74.07	25.93	33.33	66.67
	MRPL24	24	3	9	18	88.89	11.11	33.33	66.67
	MSRA	2	25	9	18	7.41	92.59	33.33	66.67
	MTR	23	4	9	18	85.19	14.81	33.33	66.67
	MUT	4	23	9	18	14.81	85.19	33.33	66.67
	NAT10	23	4	9	18	85.19	14.81	33.33	66.67
	NCBP2	22	5	9	18	81.48	18.52	33.33	66.67
	NCOR1	3	24	9	18	11.11	88.89	33.33	66.67
	NME6	24	3	9	18	88.89	11.11	33.33	66.67
	NOL7	22	5	9	18	81.48	18.52	33.33	66.67
	NT5DC2	25	2	9	18	92.59	7.41	33.33	66.67
	NUDT1	24	3	9	18	88.89	11.11	33.33	66.67
	NUDT3	22	5	9	18	81.48	18.52	33.33	66.67
	OCRL	24	3	9	18	88.89	11.11	33.33	66.67
	PAPSS1	23	4	9	18	85.19	14.81	33.33	66.67
	PCGF1	23	4	9	18	85.19	14.81	33.33	66.67
	PDCD5	24	3	9	18	88.89	11.11	33.33	66.67
	PFDN2	23	4	9	18	85.19	14.81	33.33	66.67
	PGM1	4	23	9	18	14.81	85.19	33.33	66.67
	PIGT	23	4	9	18	85.19	14.81	33.33	66.67
	PLAC8	3	24	9	18	11.11	88.89	33.33	66.67
	PLXNC1	20	7	9	18	74.07	25.93	33.33	66.67
	POLA2	24	3	9	18	88.89	11.11	33.33	66.67
	POLQ	23	4	9	18	85.19	14.81	33.33	66.67
	PPARGC1A	5	22	9	18	18.52	81.48	33.33	66.67
	PPIB	22	5	9	18	81.48	18.52	33.33	66.67
	PPIH	23	4	9	18	85.19	14.81	33.33	66.67
	PRDM10	19	8	9	18	70.37	29.63	33.33	66.67
	PRKRIP1	22	5	9	18	81.48	18.52	33.33	66.67
	PRMT5	21	6	9	18	77.78	22.22	33.33	66.67
	PRODH2	4	23	9	18	14.81	85.19	33.33	66.67
	PRPSAP1	21	6	9	18	77.78	22.22	33.33	66.67
	PSAT1	4	23	9	18	14.81	85.19	33.33	66.67
	PSMB3	23	4	9	18	85.19	14.81	33.33	66.67
	PSMC3IP	24	3	9	18	88.89	11.11	33.33	66.67
	PTGIS	6	21	9	18	22.22	77.78	33.33	66.67
	PUS7L	21	6	9	18	77.78	22.22	33.33	66.67
	PWP1	23	4	9	18	85.19	14.81	33.33	66.67
	RAB11FIP4	20	7	9	18	74.07	25.93	33.33	66.67
	RAB3B	22	5	9	18	81.48	18.52	33.33	66.67
	RABIF	23	4	9	18	85.19	14.81	33.33	66.67
	RAD54L	22	5	9	18	81.48	18.52	33.33	66.67
	RAE1	23	4	9	18	85.19	14.81	33.33	66.67
	RALBP1	23	4	9	18	85.19	14.81	33.33	66.67
	RAP2A	22	5	9	18	81.48	18.52	33.33	66.67
	RASSF4	24	3	9	18	88.89	11.11	33.33	66.67
	RBL1	24	3	9	18	88.89	11.11	33.33	66.67
	REPIN1	22	5	9	18	81.48	18.52	33.33	66.67
	RIT1	24	3	9	18	88.89	11.11	33.33	66.67
	RPL36A	21	6	9	18	77.78	22.22	33.33	66.67
	RPS5	25	2	9	18	92.59	7.41	33.33	66.67
	RSRC1	25	2	9	18	92.59	7.41	33.33	66.67
	RTN3	21	6	9	18	77.78	22.22	33.33	66.67
	RUFY1	22	5	9	18	81.48	18.52	33.33	66.67
	RUSC1	23	4	9	18	85.19	14.81	33.33	66.67
	SKIV2L2	23	4	9	18	85.19	14.81	33.33	66.67
	SLC27A2	2	25	9	18	7.41	92.59	33.33	66.67
	SLC41A3	25	2	9	18	92.59	7.41	33.33	66.67
	SLC4A2	24	3	9	18	88.89	11.11	33.33	66.67
	SLC6A12	3	24	9	18	11.11	88.89	33.33	66.67
	SMC3	23	4	9	18	85.19	14.81	33.33	66.67
	SMG7	23	4	9	18	85.19	14.81	33.33	66.67
	SNRPD1	22	5	9	18	81.48	18.52	33.33	66.67
	SORT1	24	3	9	18	88.89	11.11	33.33	66.67
	SPON2	25	2	9	18	92.59	7.41	33.33	66.67
	SRPRB	23	4	9	18	85.19	14.81	33.33	66.67
	SRPX	3	24	9	18	11.11	88.89	33.33	66.67
	SSNA1	22	5	9	18	81.48	18.52	33.33	66.67
	SSR1	23	4	9	18	85.19	14.81	33.33	66.67
	ST3GAL6	2	25	9	18	7.41	92.59	33.33	66.67
	STARD5	1	26	9	18	3.7	96.3	33.33	66.67
	SUV39H1	22	5	9	18	81.48	18.52	33.33	66.67
	TAF5	21	6	9	18	77.78	22.22	33.33	66.67
	TBCC	23	4	9	18	85.19	14.81	33.33	66.67
	TBL1XR1	24	3	9	18	88.89	11.11	33.33	66.67
	TEK	5	22	9	18	18.52	81.48	33.33	66.67
	THOC2	24	3	9	18	88.89	11.11	33.33	66.67
	TMEM45A	1	26	9	18	3.7	96.3	33.33	66.67
	TOMM20	25	2	9	18	92.59	7.41	33.33	66.67
	TPM3	22	5	9	18	81.48	18.52	33.33	66.67
	TRIM37	22	5	9	18	81.48	18.52	33.33	66.67
	TRIP4	22	5	9	18	81.48	18.52	33.33	66.67
	TUBB	24	3	9	18	88.89	11.11	33.33	66.67
	TXNRD1	25	2	9	18	92.59	7.41	33.33	66.67
	UBE2M	23	4	9	18	85.19	14.81	33.33	66.67
	UBE2Q1	24	3	9	18	88.89	11.11	33.33	66.67
	UBQLN4	23	4	9	18	85.19	14.81	33.33	66.67
	UGP2	4	23	9	18	14.81	85.19	33.33	66.67
	USP14	23	4	9	18	85.19	14.81	33.33	66.67
	USP21	23	4	9	18	85.19	14.81	33.33	66.67
	VPS13B	24	3	9	18	88.89	11.11	33.33	66.67
	VPS33A	23	4	9	18	85.19	14.81	33.33	66.67
	VPS33B	23	4	9	18	85.19	14.81	33.33	66.67
	WDR26	23	4	9	18	85.19	14.81	33.33	66.67
	WDR46	22	5	9	18	81.48	18.52	33.33	66.67
	XPO1	22	5	9	18	81.48	18.52	33.33	66.67
	YIF1B	21	6	9	18	77.78	22.22	33.33	66.67
	YKT6	21	6	9	18	77.78	22.22	33.33	66.67
	YWHAH	25	2	9	18	92.59	7.41	33.33	66.67
	YY1AP1	23	4	9	18	85.19	14.81	33.33	66.67
	ZFR	22	5	9	18	81.48	18.52	33.33	66.67
	ZGPAT	3	24	9	18	11.11	88.89	33.33	66.67
	ZNF142	22	5	9	18	81.48	18.52	33.33	66.67
	ZNF318	22	5	9	18	81.48	18.52	33.33	66.67
	ZNF544	24	3	9	18	88.89	11.11	33.33	66.67
	AARSD1	24	3	10	17	88.89	11.11	37.04	62.96
	ABHD4	21	6	10	17	77.78	22.22	37.04	62.96
	ACD	23	4	10	17	85.19	14.81	37.04	62.96
	ACOT8	22	5	10	17	81.48	18.52	37.04	62.96
	ACTG2	25	2	10	17	92.59	7.41	37.04	62.96
	ADCY6	24	3	10	17	88.89	11.11	37.04	62.96
	ADH1C	3	24	10	17	11.11	88.89	37.04	62.96
	AGTR1	4	23	10	17	14.81	85.19	37.04	62.96
	AKR1B10	24	3	10	17	88.89	11.11	37.04	62.96
	AKR1C3	22	5	10	17	81.48	18.52	37.04	62.96
	ANAPC1	22	5	10	17	81.48	18.52	37.04	62.96
	ANG	4	23	10	17	14.81	85.19	37.04	62.96
	ANP32E	20	7	10	17	74.07	25.93	37.04	62.96
	ANXA11	20	7	10	17	74.07	25.93	37.04	62.96
	AP3D1	24	3	10	17	88.89	11.11	37.04	62.96
	AP3S1	25	2	10	17	92.59	7.41	37.04	62.96
	APOBEC3B	23	4	10	17	85.19	14.81	37.04	62.96
	AQR	23	4	10	17	85.19	14.81	37.04	62.96
	ARF1	23	4	10	17	85.19	14.81	37.04	62.96
	ASPSCR1	22	5	10	17	81.48	18.52	37.04	62.96
	ATF2	24	3	10	17	88.89	11.11	37.04	62.96
	ATP5G1	24	3	10	17	88.89	11.11	37.04	62.96
	B3GALNT1	21	6	10	17	77.78	22.22	37.04	62.96
	BANF1	24	3	10	17	88.89	11.11	37.04	62.96
	BDH2	2	25	10	17	7.41	92.59	37.04	62.96
	BMI1	24	3	10	17	88.89	11.11	37.04	62.96
	C12orf4	23	4	10	17	85.19	14.81	37.04	62.96
	C12orf49	20	7	10	17	74.07	25.93	37.04	62.96
	C17orf75	23	4	10	17	85.19	14.81	37.04	62.96
	C7orf25	23	4	10	17	85.19	14.81	37.04	62.96
	CA2	3	24	10	17	11.11	88.89	37.04	62.96
	CCDC86	24	3	10	17	88.89	11.11	37.04	62.96
	CCT4	22	5	10	17	81.48	18.52	37.04	62.96
	CCT5	22	5	10	17	81.48	18.52	37.04	62.96
	CCT7	22	5	10	17	81.48	18.52	37.04	62.96
	CD160	2	25	10	17	7.41	92.59	37.04	62.96
	CD163	5	22	10	17	18.52	81.48	37.04	62.96
	CDC23	23	4	10	17	85.19	14.81	37.04	62.96
	CDC73	21	6	10	17	77.78	22.22	37.04	62.96
	CDCA4	22	5	10	17	81.48	18.52	37.04	62.96
	CDK5RAP1	22	5	10	17	81.48	18.52	37.04	62.96
	CDK5RAP2	23	4	10	17	85.19	14.81	37.04	62.96
	CENPN	23	4	10	17	85.19	14.81	37.04	62.96
	CHD7	24	3	10	17	88.89	11.11	37.04	62.96
	CHKA	24	3	10	17	88.89	11.11	37.04	62.96
	CKAP2	15	12	10	17	55.56	44.44	37.04	62.96
	CLGN	22	5	10	17	81.48	18.52	37.04	62.96
	CLIC1	23	4	10	17	85.19	14.81	37.04	62.96
	CNOT4	24	3	10	17	88.89	11.11	37.04	62.96
	COG5	23	4	10	17	85.19	14.81	37.04	62.96
	COMT	2	25	10	17	7.41	92.59	37.04	62.96
	COPE	23	4	10	17	85.19	14.81	37.04	62.96
	COPS5	24	3	10	17	88.89	11.11	37.04	62.96
	COPZ1	22	5	10	17	81.48	18.52	37.04	62.96
	CPD	20	7	10	17	74.07	25.93	37.04	62.96
	CPSF6	22	5	10	17	81.48	18.52	37.04	62.96
	CREB3L2	22	5	10	17	81.48	18.52	37.04	62.96
	CSNK1E	21	6	10	17	77.78	22.22	37.04	62.96
	CTTN	23	4	10	17	85.19	14.81	37.04	62.96
	CWF19L1	21	6	10	17	77.78	22.22	37.04	62.96
	CYB5R1	22	5	10	17	81.48	18.52	37.04	62.96
	CYC1	21	6	10	17	77.78	22.22	37.04	62.96
	CYHR1	22	5	10	17	81.48	18.52	37.04	62.96
	CYP2J2	4	23	10	17	14.81	85.19	37.04	62.96
	DAPK2	23	4	10	17	85.19	14.81	37.04	62.96
	DAZAP1	23	4	10	17	85.19	14.81	37.04	62.96
	DCK	24	3	10	17	88.89	11.11	37.04	62.96
	DCTN4	24	3	10	17	88.89	11.11	37.04	62.96
	DDX11	22	5	10	17	81.48	18.52	37.04	62.96
	DHX9	24	3	10	17	88.89	11.11	37.04	62.96
	DKC1	22	5	10	17	81.48	18.52	37.04	62.96
	DLAT	22	5	10	17	81.48	18.52	37.04	62.96
	DNAJC12	2	25	10	17	7.41	92.59	37.04	62.96
	DPM3	22	5	10	17	81.48	18.52	37.04	62.96
	DYNC1H1	22	5	10	17	81.48	18.52	37.04	62.96
	DYRK2	23	4	10	17	85.19	14.81	37.04	62.96
	E2F3	23	4	10	17	85.19	14.81	37.04	62.96
	ECHDC2	4	23	10	17	14.81	85.19	37.04	62.96
	EFCAB2	23	4	10	17	85.19	14.81	37.04	62.96
	EIF5B	23	4	10	17	85.19	14.81	37.04	62.96
	ERGIC3	24	3	10	17	88.89	11.11	37.04	62.96
	EXOC7	24	3	10	17	88.89	11.11	37.04	62.96
	EXOSC1	23	4	10	17	85.19	14.81	37.04	62.96
	FANCF	23	4	10	17	85.19	14.81	37.04	62.96
	FBL	24	3	10	17	88.89	11.11	37.04	62.96
	FHIT	20	7	10	17	74.07	25.93	37.04	62.96
	FLOT1	23	4	10	17	85.19	14.81	37.04	62.96
	FLT3	7	20	10	17	25.93	74.07	37.04	62.96
	FNDC4	1	26	10	17	3.7	96.3	37.04	62.96
	FOS	3	24	10	17	11.11	88.89	37.04	62.96
	GALNT10	22	5	10	17	81.48	18.52	37.04	62.96
	GAPDH	24	3	10	17	88.89	11.11	37.04	62.96
	GBF1	22	5	10	17	81.48	18.52	37.04	62.96
	GDF2	5	22	10	17	18.52	81.48	37.04	62.96
	GFOD2	2	25	10	17	7.41	92.59	37.04	62.96
	GINS1	22	5	10	17	81.48	18.52	37.04	62.96
	GLS	19	8	10	17	70.37	29.63	37.04	62.96
	GMPPA	23	4	10	17	85.19	14.81	37.04	62.96
	GNMT	3	24	10	17	11.11	88.89	37.04	62.96
	GOT1	4	23	10	17	14.81	85.19	37.04	62.96
	GOT2	4	23	10	17	14.81	85.19	37.04	62.96
	GPD1	3	24	10	17	11.11	88.89	37.04	62.96
	GREM2	4	23	10	17	14.81	85.19	37.04	62.96
	GSTCD	23	4	10	17	85.19	14.81	37.04	62.96
	GTF3C3	24	3	10	17	88.89	11.11	37.04	62.96
	GTPBP4	21	6	10	17	77.78	22.22	37.04	62.96
	HARS2	24	3	10	17	88.89	11.11	37.04	62.96
	HAX1	23	4	10	17	85.19	14.81	37.04	62.96
	HIGD1B	22	5	10	17	81.48	18.52	37.04	62.96
	HK3	2	25	10	17	7.41	92.59	37.04	62.96
	HMGN1	23	4	10	17	85.19	14.81	37.04	62.96
	HPD	2	25	10	17	7.41	92.59	37.04	62.96
	HPS1	21	6	10	17	77.78	22.22	37.04	62.96
	HSPA14	23	4	10	17	85.19	14.81	37.04	62.96
	ID1	2	25	10	17	7.41	92.59	37.04	62.96
	ID2	4	23	10	17	14.81	85.19	37.04	62.96
	IFT81	24	3	10	17	88.89	11.11	37.04	62.96
	IGF2BP2	21	6	10	17	77.78	22.22	37.04	62.96
	ITGA2	23	4	10	17	85.19	14.81	37.04	62.96
	KATNB1	21	6	10	17	77.78	22.22	37.04	62.96
	KBTBD2	23	4	10	17	85.19	14.81	37.04	62.96
	KCNJ16	8	19	10	17	29.63	70.37	37.04	62.96
	KIAA0100	22	5	10	17	81.48	18.52	37.04	62.96
	KPNA4	20	7	10	17	74.07	25.93	37.04	62.96
	KPNB1	23	4	10	17	85.19	14.81	37.04	62.96
	KPTN	22	5	10	17	81.48	18.52	37.04	62.96
	LASP1	22	5	10	17	81.48	18.52	37.04	62.96
	LDLR	5	22	10	17	18.52	81.48	37.04	62.96
	LIG3	22	5	10	17	81.48	18.52	37.04	62.96
	LYPD1	23	4	10	17	85.19	14.81	37.04	62.96
	MASP1	1	26	10	17	3.7	96.3	37.04	62.96
	MCAM	24	3	10	17	88.89	11.11	37.04	62.96
	MCC	6	21	10	17	22.22	77.78	37.04	62.96
	MLYCD	1	26	10	17	3.7	96.3	37.04	62.96
	MMP9	23	4	10	17	85.19	14.81	37.04	62.96
	MRPS27	22	5	10	17	81.48	18.52	37.04	62.96
	MST1	3	24	10	17	11.11	88.89	37.04	62.96
	MTX2	23	4	10	17	85.19	14.81	37.04	62.96
	MUTYH	21	6	10	17	77.78	22.22	37.04	62.96
	MYCT1	5	22	10	17	18.52	81.48	37.04	62.96
	MYO10	5	22	10	17	18.52	81.48	37.04	62.96
	NARS	21	6	10	17	77.78	22.22	37.04	62.96
	NEK4	21	6	10	17	77.78	22.22	37.04	62.96
	NEK7	22	5	10	17	81.48	18.52	37.04	62.96
	NGFR	3	24	10	17	11.11	88.89	37.04	62.96
	NOL12	22	5	10	17	81.48	18.52	37.04	62.96
	NOMO1	23	4	10	17	85.19	14.81	37.04	62.96
	NPM1	20	7	10	17	74.07	25.93	37.04	62.96
	NPY1R	2	25	10	17	7.41	92.59	37.04	62.96
	NQO1	23	4	10	17	85.19	14.81	37.04	62.96
	NR1I2	3	24	10	17	11.11	88.89	37.04	62.96
	NUP160	22	5	10	17	81.48	18.52	37.04	62.96
	NUP43	24	3	10	17	88.89	11.11	37.04	62.96
	OGG1	20	7	10	17	74.07	25.93	37.04	62.96
	OLFML2A	24	3	10	17	88.89	11.11	37.04	62.96
	OLFML3	2	25	10	17	7.41	92.59	37.04	62.96
	ONECUT2	25	2	10	17	92.59	7.41	37.04	62.96
	ORM1	4	23	10	17	14.81	85.19	37.04	62.96
	ORM2	4	23	10	17	14.81	85.19	37.04	62.96
	PARP12	21	6	10	17	77.78	22.22	37.04	62.96
	PDAP1	22	5	10	17	81.48	18.52	37.04	62.96
	PDCL	22	5	10	17	81.48	18.52	37.04	62.96
	PDE6D	24	3	10	17	88.89	11.11	37.04	62.96
	PDLIM2	7	20	10	17	25.93	74.07	37.04	62.96
	PDZRN4	4	23	10	17	14.81	85.19	37.04	62.96
	PEG10	24	3	10	17	88.89	11.11	37.04	62.96
	PEX11B	23	4	10	17	85.19	14.81	37.04	62.96
	PHF20	21	6	10	17	77.78	22.22	37.04	62.96
	PHGDH	3	24	10	17	11.11	88.89	37.04	62.96
	PIK3C2G	4	23	10	17	14.81	85.19	37.04	62.96
	PIR	23	4	10	17	85.19	14.81	37.04	62.96
	PKN1	21	6	10	17	77.78	22.22	37.04	62.96
	PLCG1	24	3	10	17	88.89	11.11	37.04	62.96
	PMVK	21	6	10	17	77.78	22.22	37.04	62.96
	POGZ	24	3	10	17	88.89	11.11	37.04	62.96
	POLR2H	24	3	10	17	88.89	11.11	37.04	62.96
	POLR3F	24	3	10	17	88.89	11.11	37.04	62.96
	PPIC	20	7	10	17	74.07	25.93	37.04	62.96
	PPOX	24	3	10	17	88.89	11.11	37.04	62.96
	PPP1CC	22	5	10	17	81.48	18.52	37.04	62.96
	PPP2R5A	22	5	10	17	81.48	18.52	37.04	62.96
	PPP4R1	23	4	10	17	85.19	14.81	37.04	62.96
	PRKAA2	22	5	10	17	81.48	18.52	37.04	62.96
	PROS1	0	27	10	17	0	100	37.04	62.96
	PSPH	23	4	10	17	85.19	14.81	37.04	62.96
	PSRC1	24	3	10	17	88.89	11.11	37.04	62.96
	PTGS2	5	22	10	17	18.52	81.48	37.04	62.96
	PXMP4	22	5	10	17	81.48	18.52	37.04	62.96
	QARS	25	2	10	17	92.59	7.41	37.04	62.96
	RAD1	22	5	10	17	81.48	18.52	37.04	62.96
	RAD51	18	9	10	17	66.67	33.33	37.04	62.96
	RALY	24	3	10	17	88.89	11.11	37.04	62.96
	RBBP5	22	5	10	17	81.48	18.52	37.04	62.96
	RBM15B	21	6	10	17	77.78	22.22	37.04	62.96
	RBMS3	3	24	10	17	11.11	88.89	37.04	62.96
	RBMX	22	5	10	17	81.48	18.52	37.04	62.96
	RECQL4	23	4	10	17	85.19	14.81	37.04	62.96
	REEP4	23	4	10	17	85.19	14.81	37.04	62.96
	REXO4	23	4	10	17	85.19	14.81	37.04	62.96
	RFC2	23	4	10	17	85.19	14.81	37.04	62.96
	RFC5	23	4	10	17	85.19	14.81	37.04	62.96
	RIPK2	22	5	10	17	81.48	18.52	37.04	62.96
	RPIA	23	4	10	17	85.19	14.81	37.04	62.96
	RPL23A	21	6	10	17	77.78	22.22	37.04	62.96
	RPL8	24	3	10	17	88.89	11.11	37.04	62.96
	RPLP0	24	3	10	17	88.89	11.11	37.04	62.96
	SAP30BP	24	3	10	17	88.89	11.11	37.04	62.96
	SATB1	2	25	10	17	7.41	92.59	37.04	62.96
	SCARA3	21	6	10	17	77.78	22.22	37.04	62.96
	SEC23B	24	3	10	17	88.89	11.11	37.04	62.96
	SEPHS1	23	4	10	17	85.19	14.81	37.04	62.96
	SERPINI1	23	4	10	17	85.19	14.81	37.04	62.96
	SF3B4	24	3	10	17	88.89	11.11	37.04	62.96
	SHARPIN	22	5	10	17	81.48	18.52	37.04	62.96
	SHCBP1	20	7	10	17	74.07	25.93	37.04	62.96
	SHQ1	23	4	10	17	85.19	14.81	37.04	62.96
	SIGIRR	2	25	10	17	7.41	92.59	37.04	62.96
	SIGLEC1	4	23	10	17	14.81	85.19	37.04	62.96
	SKP2	22	5	10	17	81.48	18.52	37.04	62.96
	SLC17A1	5	22	10	17	18.52	81.48	37.04	62.96
	SLC19A3	4	23	10	17	14.81	85.19	37.04	62.96
	SLC27A5	3	24	10	17	11.11	88.89	37.04	62.96
	SLC38A2	4	23	10	17	14.81	85.19	37.04	62.96
	SLC39A14	1	26	10	17	3.7	96.3	37.04	62.96
	SLC4A4	2	25	10	17	7.41	92.59	37.04	62.96
	SLC5A1	5	22	10	17	18.52	81.48	37.04	62.96
	SLC7A6	21	6	10	17	77.78	22.22	37.04	62.96
	SLC9A6	25	2	10	17	92.59	7.41	37.04	62.96
	SMAD6	2	25	10	17	7.41	92.59	37.04	62.96
	SMARCE1	25	2	10	17	92.59	7.41	37.04	62.96
	SMYD2	25	2	10	17	92.59	7.41	37.04	62.96
	SNRPF	22	5	10	17	81.48	18.52	37.04	62.96
	SOCS5	24	3	10	17	88.89	11.11	37.04	62.96
	SORBS1	5	22	10	17	18.52	81.48	37.04	62.96
	SORL1	3	24	10	17	11.11	88.89	37.04	62.96
	SOX13	24	3	10	17	88.89	11.11	37.04	62.96
	SOX9	22	5	10	17	81.48	18.52	37.04	62.96
	SPA17	25	2	10	17	92.59	7.41	37.04	62.96
	SRP9	25	2	10	17	92.59	7.41	37.04	62.96
	SSR3	22	5	10	17	81.48	18.52	37.04	62.96
	STAB1	3	24	10	17	11.11	88.89	37.04	62.96
	STAG1	22	5	10	17	81.48	18.52	37.04	62.96
	STAU2	24	3	10	17	88.89	11.11	37.04	62.96
	STC1	24	3	10	17	88.89	11.11	37.04	62.96
	STC2	23	4	10	17	85.19	14.81	37.04	62.96
	SUB1	24	3	10	17	88.89	11.11	37.04	62.96
	SUMO3	23	4	10	17	85.19	14.81	37.04	62.96
	SWAP70	21	6	10	17	77.78	22.22	37.04	62.96
	TACC2	24	3	10	17	88.89	11.11	37.04	62.96
	TAF4	24	3	10	17	88.89	11.11	37.04	62.96
	TAF9	23	4	10	17	85.19	14.81	37.04	62.96
	TAGLN2	22	5	10	17	81.48	18.52	37.04	62.96
	TAT	3	24	10	17	11.11	88.89	37.04	62.96
	TAZ	20	7	10	17	74.07	25.93	37.04	62.96
	TFPI2	2	25	10	17	7.41	92.59	37.04	62.96
	TGM3	22	5	10	17	81.48	18.52	37.04	62.96
	THBS4	23	4	10	17	85.19	14.81	37.04	62.96
	TJAP1	22	5	10	17	81.48	18.52	37.04	62.96
	TJP1	24	3	10	17	88.89	11.11	37.04	62.96
	TMEM161A	22	5	10	17	81.48	18.52	37.04	62.96
	TMPO	24	3	10	17	88.89	11.11	37.04	62.96
	TNPO1	24	3	10	17	88.89	11.11	37.04	62.96
	TOMM40	21	6	10	17	77.78	22.22	37.04	62.96
	TPM4	21	6	10	17	77.78	22.22	37.04	62.96
	TPRKB	22	5	10	17	81.48	18.52	37.04	62.96
	TRAF2	22	5	10	17	81.48	18.52	37.04	62.96
	TSEN2	24	3	10	17	88.89	11.11	37.04	62.96
	TTC27	23	4	10	17	85.19	14.81	37.04	62.96
	TTF2	23	4	10	17	85.19	14.81	37.04	62.96
	TULP4	23	4	10	17	85.19	14.81	37.04	62.96
	UBE2O	23	4	10	17	85.19	14.81	37.04	62.96
	UBE3B	23	4	10	17	85.19	14.81	37.04	62.96
	UEVLD	21	6	10	17	77.78	22.22	37.04	62.96
	UNG	23	4	10	17	85.19	14.81	37.04	62.96
	VPS28	22	5	10	17	81.48	18.52	37.04	62.96
	WDR12	23	4	10	17	85.19	14.81	37.04	62.96
	WDR4	24	3	10	17	88.89	11.11	37.04	62.96
	WDR70	25	2	10	17	92.59	7.41	37.04	62.96
	WDR76	25	2	10	17	92.59	7.41	37.04	62.96
	WSB2	22	5	10	17	81.48	18.52	37.04	62.96
	XK	21	6	10	17	77.78	22.22	37.04	62.96
	YEATS2	23	4	10	17	85.19	14.81	37.04	62.96
	YIPF3	21	6	10	17	77.78	22.22	37.04	62.96
	YTHDF1	22	5	10	17	81.48	18.52	37.04	62.96
	ZBED4	23	4	10	17	85.19	14.81	37.04	62.96
	ZFAND3	21	6	10	17	77.78	22.22	37.04	62.96
	ZFP36	5	22	10	17	18.52	81.48	37.04	62.96
	ZFP64	22	5	10	17	81.48	18.52	37.04	62.96
	ZNF143	22	5	10	17	81.48	18.52	37.04	62.96
	ZNF195	22	5	10	17	81.48	18.52	37.04	62.96
	ZNF200	22	5	10	17	81.48	18.52	37.04	62.96
	ZNF473	23	4	10	17	85.19	14.81	37.04	62.96
	ZNF623	24	3	10	17	88.89	11.11	37.04	62.96
	ZNF706	24	3	10	17	88.89	11.11	37.04	62.96
	ABCC10	21	6	11	16	77.78	22.22	40.74	59.26
	ACAA2	4	23	11	16	14.81	85.19	40.74	59.26
	ACADL	4	23	11	16	14.81	85.19	40.74	59.26
	ACAT1	2	25	11	16	7.41	92.59	40.74	59.26
	ACP6	23	4	11	16	85.19	14.81	40.74	59.26
	ACTN4	23	4	11	16	85.19	14.81	40.74	59.26
	ADAM9	22	5	11	16	81.48	18.52	40.74	59.26
	ADAMDEC1	20	7	11	16	74.07	25.93	40.74	59.26
	ADAMTSL2	5	22	11	16	18.52	81.48	40.74	59.26
	ADIPOR1	23	4	11	16	85.19	14.81	40.74	59.26
	ADK	3	24	11	16	11.11	88.89	40.74	59.26
	AGPAT2	7	20	11	16	25.93	74.07	40.74	59.26
	AGXT	4	23	11	16	14.81	85.19	40.74	59.26
	ALG6	25	2	11	16	92.59	7.41	40.74	59.26
	ANAPC5	24	3	11	16	88.89	11.11	40.74	59.26
	ANK3	3	24	11	16	11.11	88.89	40.74	59.26
	APEX2	23	4	11	16	85.19	14.81	40.74	59.26
	ARHGAP15	5	22	11	16	18.52	81.48	40.74	59.26
	ARHGAP25	10	17	11	16	37.04	62.96	40.74	59.26
	ARHGEF11	22	5	11	16	81.48	18.52	40.74	59.26
	ARIH2	22	5	11	16	81.48	18.52	40.74	59.26
	ASNS	22	5	11	16	81.48	18.52	40.74	59.26
	ASPH	23	4	11	16	85.19	14.81	40.74	59.26
	ATG10	23	4	11	16	85.19	14.81	40.74	59.26
	ATG7	24	3	11	16	88.89	11.11	40.74	59.26
	ATP6V1E1	24	3	11	16	88.89	11.11	40.74	59.26
	ATP6V1H	25	2	11	16	92.59	7.41	40.74	59.26
	ATP9A	23	4	11	16	85.19	14.81	40.74	59.26
	ATXN2	23	4	11	16	85.19	14.81	40.74	59.26
	BAP1	22	5	11	16	81.48	18.52	40.74	59.26
	BCKDHB	2	25	11	16	7.41	92.59	40.74	59.26
	BGN	5	22	11	16	18.52	81.48	40.74	59.26
	BRD8	24	3	11	16	88.89	11.11	40.74	59.26
	BRD9	23	4	11	16	85.19	14.81	40.74	59.26
	BRMS1	22	5	11	16	81.48	18.52	40.74	59.26
	C20orf24	23	4	11	16	85.19	14.81	40.74	59.26
	C5orf22	23	4	11	16	85.19	14.81	40.74	59.26
	C9orf40	22	5	11	16	81.48	18.52	40.74	59.26
	CABYR	22	5	11	16	81.48	18.52	40.74	59.26
	CALCRL	23	4	11	16	85.19	14.81	40.74	59.26
	CALU	22	5	11	16	81.48	18.52	40.74	59.26
	CAMLG	24	3	11	16	88.89	11.11	40.74	59.26
	CAPNS1	22	5	11	16	81.48	18.52	40.74	59.26
	CASP2	22	5	11	16	81.48	18.52	40.74	59.26
	CBS	4	23	11	16	14.81	85.19	40.74	59.26
	CCDC25	3	24	11	16	11.11	88.89	40.74	59.26
	CCDC51	22	5	11	16	81.48	18.52	40.74	59.26
	CCL4	7	20	11	16	25.93	74.07	40.74	59.26
	CD300A	6	21	11	16	22.22	77.78	40.74	59.26
	CD302	2	25	11	16	7.41	92.59	40.74	59.26
	CD4	3	24	11	16	11.11	88.89	40.74	59.26
	CD58	23	4	11	16	85.19	14.81	40.74	59.26
	CDC25B	22	5	11	16	81.48	18.52	40.74	59.26
	CDK9	8	19	11	16	29.63	70.37	40.74	59.26
	CEBPG	22	5	11	16	81.48	18.52	40.74	59.26
	CEP72	22	5	11	16	81.48	18.52	40.74	59.26
	CFD	4	23	11	16	14.81	85.19	40.74	59.26
	CFHR4	2	25	11	16	7.41	92.59	40.74	59.26
	CFL1	24	3	11	16	88.89	11.11	40.74	59.26
	CHAF1B	22	5	11	16	81.48	18.52	40.74	59.26
	CHCHD3	23	4	11	16	85.19	14.81	40.74	59.26
	CHN1	23	4	11	16	85.19	14.81	40.74	59.26
	CLEC3B	2	25	11	16	7.41	92.59	40.74	59.26
	CNNM4	21	6	11	16	77.78	22.22	40.74	59.26
	COIL	25	2	11	16	92.59	7.41	40.74	59.26
	COLEC12	24	3	11	16	88.89	11.11	40.74	59.26
	COMMD3	25	2	11	16	92.59	7.41	40.74	59.26
	CRELD2	22	5	11	16	81.48	18.52	40.74	59.26
	CSAD	2	25	11	16	7.41	92.59	40.74	59.26
	CSNK2B	25	2	11	16	92.59	7.41	40.74	59.26
	CSTB	23	4	11	16	85.19	14.81	40.74	59.26
	CUL7	22	5	11	16	81.48	18.52	40.74	59.26
	CYP4F2	1	26	11	16	3.7	96.3	40.74	59.26
	DBF4	21	6	11	16	77.78	22.22	40.74	59.26
	DCLRE1B	23	4	11	16	85.19	14.81	40.74	59.26
	DDOST	22	5	11	16	81.48	18.52	40.74	59.26
	DDX10	23	4	11	16	85.19	14.81	40.74	59.26
	DDX19B	3	24	11	16	11.11	88.89	40.74	59.26
	DDX23	21	6	11	16	77.78	22.22	40.74	59.26
	DDX27	21	6	11	16	77.78	22.22	40.74	59.26
	DEK	24	3	11	16	88.89	11.11	40.74	59.26
	DENR	23	4	11	16	85.19	14.81	40.74	59.26
	DHRS1	3	24	11	16	11.11	88.89	40.74	59.26
	DHX30	24	3	11	16	88.89	11.11	40.74	59.26
	DMTF1	24	3	11	16	88.89	11.11	40.74	59.26
	DNAJC6	21	6	11	16	77.78	22.22	40.74	59.26
	DNALI1	3	24	11	16	11.11	88.89	40.74	59.26
	DNM1L	24	3	11	16	88.89	11.11	40.74	59.26
	DPAGT1	23	4	11	16	85.19	14.81	40.74	59.26
	DPP8	23	4	11	16	85.19	14.81	40.74	59.26
	DRAP1	25	2	11	16	92.59	7.41	40.74	59.26
	DRG1	23	4	11	16	85.19	14.81	40.74	59.26
	DSP	24	3	11	16	88.89	11.11	40.74	59.26
	DUS1L	23	4	11	16	85.19	14.81	40.74	59.26
	E2F6	24	3	11	16	88.89	11.11	40.74	59.26
	EDC3	22	5	11	16	81.48	18.52	40.74	59.26
	EDEM2	22	5	11	16	81.48	18.52	40.74	59.26
	EDNRB	5	22	11	16	18.52	81.48	40.74	59.26
	EIF2AK1	24	3	11	16	88.89	11.11	40.74	59.26
	ENPEP	4	23	11	16	14.81	85.19	40.74	59.26
	ENSA	23	4	11	16	85.19	14.81	40.74	59.26
	EPB41L4A	6	21	11	16	22.22	77.78	40.74	59.26
	ESPL1	24	3	11	16	88.89	11.11	40.74	59.26
	EXOC2	24	3	11	16	88.89	11.11	40.74	59.26
	EXOSC9	21	6	11	16	77.78	22.22	40.74	59.26
	F13A1	21	6	11	16	77.78	22.22	40.74	59.26
	FABP1	5	22	11	16	18.52	81.48	40.74	59.26
	FAF1	21	6	11	16	77.78	22.22	40.74	59.26
	FAM111A	23	4	11	16	85.19	14.81	40.74	59.26
	FAM45A	21	6	11	16	77.78	22.22	40.74	59.26
	FANCC	4	23	11	16	14.81	85.19	40.74	59.26
	FAP	20	7	11	16	74.07	25.93	40.74	59.26
	FIBP	24	3	11	16	88.89	11.11	40.74	59.26
	FKBP9	24	3	11	16	88.89	11.11	40.74	59.26
	FOLH1	5	22	11	16	18.52	81.48	40.74	59.26
	FUBP1	22	5	11	16	81.48	18.52	40.74	59.26
	FXR1	24	3	11	16	88.89	11.11	40.74	59.26
	FXYD6	2	25	11	16	7.41	92.59	40.74	59.26
	FYN	5	22	11	16	18.52	81.48	40.74	59.26
	GABRP	6	21	11	16	22.22	77.78	40.74	59.26
	GALK2	22	5	11	16	81.48	18.52	40.74	59.26
	GALNT11	23	4	11	16	85.19	14.81	40.74	59.26
	GEMIN6	22	5	11	16	81.48	18.52	40.74	59.26
	GGA3	22	5	11	16	81.48	18.52	40.74	59.26
	GINS3	25	2	11	16	92.59	7.41	40.74	59.26
	GIT2	23	4	11	16	85.19	14.81	40.74	59.26
	GON4L	23	4	11	16	85.19	14.81	40.74	59.26
	GTF2F1	21	6	11	16	77.78	22.22	40.74	59.26
	GTF3C5	22	5	11	16	81.48	18.52	40.74	59.26
	GUCY1A3	9	18	11	16	33.33	66.67	40.74	59.26
	HAL	2	25	11	16	7.41	92.59	40.74	59.26
	HDAC1	22	5	11	16	81.48	18.52	40.74	59.26
	HDGF	25	2	11	16	92.59	7.41	40.74	59.26
	HEXB	23	4	11	16	85.19	14.81	40.74	59.26
	HIST1H2AE	23	4	11	16	85.19	14.81	40.74	59.26
	HIST1H2AH	22	5	11	16	81.48	18.52	40.74	59.26
	HIST1H3D	22	5	11	16	81.48	18.52	40.74	59.26
	HIST1H4E	23	4	11	16	85.19	14.81	40.74	59.26
	HIST2H2BE	21	6	11	16	77.78	22.22	40.74	59.26
	HMGA1	24	3	11	16	88.89	11.11	40.74	59.26
	HMGCS2	4	23	11	16	14.81	85.19	40.74	59.26
	HPGD	3	24	11	16	11.11	88.89	40.74	59.26
	HRAS	23	4	11	16	85.19	14.81	40.74	59.26
	HSP90AA1	23	4	11	16	85.19	14.81	40.74	59.26
	IARS2	25	2	11	16	92.59	7.41	40.74	59.26
	IFT52	23	4	11	16	85.19	14.81	40.74	59.26
	IK	23	4	11	16	85.19	14.81	40.74	59.26
	INPP5B	3	24	11	16	11.11	88.89	40.74	59.26
	IPO13	19	8	11	16	70.37	29.63	40.74	59.26
	IQSEC1	18	9	11	16	66.67	33.33	40.74	59.26
	IVD	3	24	11	16	11.11	88.89	40.74	59.26
	JARID2	22	5	11	16	81.48	18.52	40.74	59.26
	KCNMA1	6	21	11	16	22.22	77.78	40.74	59.26
	KIAA0232	23	4	11	16	85.19	14.81	40.74	59.26
	KIF3A	23	4	11	16	85.19	14.81	40.74	59.26
	KIF3B	24	3	11	16	88.89	11.11	40.74	59.26
	KIF5B	24	3	11	16	88.89	11.11	40.74	59.26
	KITLG	23	4	11	16	85.19	14.81	40.74	59.26
	KLHL2	2	25	11	16	7.41	92.59	40.74	59.26
	KLHL21	19	8	11	16	70.37	29.63	40.74	59.26
	KRIT1	23	4	11	16	85.19	14.81	40.74	59.26
	LDB2	5	22	11	16	18.52	81.48	40.74	59.26
	LMAN2	23	4	11	16	85.19	14.81	40.74	59.26
	LMNB1	24	3	11	16	88.89	11.11	40.74	59.26
	LRPPRC	21	6	11	16	77.78	22.22	40.74	59.26
	LRRC42	23	4	11	16	85.19	14.81	40.74	59.26
	LSM14A	23	4	11	16	85.19	14.81	40.74	59.26
	LTBP4	8	19	11	16	29.63	70.37	40.74	59.26
	MAGEA1	22	5	11	16	81.48	18.52	40.74	59.26
	MAP2K1	2	25	11	16	7.41	92.59	40.74	59.26
	MAP2K3	3	24	11	16	11.11	88.89	40.74	59.26
	MAP3K7	24	3	11	16	88.89	11.11	40.74	59.26
	MAPKAPK2	23	4	11	16	85.19	14.81	40.74	59.26
	MAPKAPK5	24	3	11	16	88.89	11.11	40.74	59.26
	MAPRE1	21	6	11	16	77.78	22.22	40.74	59.26
	MARK4	21	6	11	16	77.78	22.22	40.74	59.26
	MDC1	24	3	11	16	88.89	11.11	40.74	59.26
	MED8	22	5	11	16	81.48	18.52	40.74	59.26
	MEP1A	23	4	11	16	85.19	14.81	40.74	59.26
	METTL2A	22	5	11	16	81.48	18.52	40.74	59.26
	MFAP4	5	22	11	16	18.52	81.48	40.74	59.26
	MKKS	22	5	11	16	81.48	18.52	40.74	59.26
	MKRN1	24	3	11	16	88.89	11.11	40.74	59.26
	MKRN2	21	6	11	16	77.78	22.22	40.74	59.26
	MPHOSPH9	21	6	11	16	77.78	22.22	40.74	59.26
	MRPS12	23	4	11	16	85.19	14.81	40.74	59.26
	MRPS17	22	5	11	16	81.48	18.52	40.74	59.26
	MSH6	22	5	11	16	81.48	18.52	40.74	59.26
	MTMR2	21	6	11	16	77.78	22.22	40.74	59.26
	MTTP	3	24	11	16	11.11	88.89	40.74	59.26
	MYL6B	22	5	11	16	81.48	18.52	40.74	59.26
	NDRG1	22	5	11	16	81.48	18.52	40.74	59.26
	NDUFA4L2	23	4	11	16	85.19	14.81	40.74	59.26
	NEDD8	24	3	11	16	88.89	11.11	40.74	59.26
	NIF3L1	22	5	11	16	81.48	18.52	40.74	59.26
	NIPA2	21	6	11	16	77.78	22.22	40.74	59.26
	NIPBL	22	5	11	16	81.48	18.52	40.74	59.26
	NMB	23	4	11	16	85.19	14.81	40.74	59.26
	NOTCH3	23	4	11	16	85.19	14.81	40.74	59.26
	NPC1L1	3	24	11	16	11.11	88.89	40.74	59.26
	NR2C2	22	5	11	16	81.48	18.52	40.74	59.26
	NXF3	2	25	11	16	7.41	92.59	40.74	59.26
	OAT	3	24	11	16	11.11	88.89	40.74	59.26
	OTUB1	24	3	11	16	88.89	11.11	40.74	59.26
	PA2G4	22	5	11	16	81.48	18.52	40.74	59.26
	PACSIN2	24	3	11	16	88.89	11.11	40.74	59.26
	PAK1IP1	23	4	11	16	85.19	14.81	40.74	59.26
	PAQR4	23	4	11	16	85.19	14.81	40.74	59.26
	PARD3	21	6	11	16	77.78	22.22	40.74	59.26
	PCOLCE2	18	9	11	16	66.67	33.33	40.74	59.26
	PCSK6	4	23	11	16	14.81	85.19	40.74	59.26
	PDCD10	23	4	11	16	85.19	14.81	40.74	59.26
	PDGFA	22	5	11	16	81.48	18.52	40.74	59.26
	PDGFRA	4	23	11	16	14.81	85.19	40.74	59.26
	PDK4	6	21	11	16	22.22	77.78	40.74	59.26
	PDXK	23	4	11	16	85.19	14.81	40.74	59.26
	PGS1	24	3	11	16	88.89	11.11	40.74	59.26
	PHF20L1	23	4	11	16	85.19	14.81	40.74	59.26
	PHIP	22	5	11	16	81.48	18.52	40.74	59.26
	PIGF	23	4	11	16	85.19	14.81	40.74	59.26
	PIK3C2B	23	4	11	16	85.19	14.81	40.74	59.26
	PITPNM3	4	23	11	16	14.81	85.19	40.74	59.26
	PLAU	23	4	11	16	85.19	14.81	40.74	59.26
	PLK1	22	5	11	16	81.48	18.52	40.74	59.26
	PLXNA1	22	5	11	16	81.48	18.52	40.74	59.26
	PMF1	23	4	11	16	85.19	14.81	40.74	59.26
	POLD3	23	4	11	16	85.19	14.81	40.74	59.26
	POLR2J	24	3	11	16	88.89	11.11	40.74	59.26
	PON1	2	25	11	16	7.41	92.59	40.74	59.26
	PON3	3	24	11	16	11.11	88.89	40.74	59.26
	POP1	20	7	11	16	74.07	25.93	40.74	59.26
	POP7	23	4	11	16	85.19	14.81	40.74	59.26
	PRDM4	23	4	11	16	85.19	14.81	40.74	59.26
	PRKCD	22	5	11	16	81.48	18.52	40.74	59.26
	PROC	4	23	11	16	14.81	85.19	40.74	59.26
	PROM1	6	21	11	16	22.22	77.78	40.74	59.26
	PRPF3	23	4	11	16	85.19	14.81	40.74	59.26
	PSEN2	24	3	11	16	88.89	11.11	40.74	59.26
	PSENEN	23	4	11	16	85.19	14.81	40.74	59.26
	PSMB5	21	6	11	16	77.78	22.22	40.74	59.26
	PTGES3	21	6	11	16	77.78	22.22	40.74	59.26
	PTP4A3	23	4	11	16	85.19	14.81	40.74	59.26
	PTPN3	5	22	11	16	18.52	81.48	40.74	59.26
	RAB11FIP2	22	5	11	16	81.48	18.52	40.74	59.26
	RAB17	5	22	11	16	18.52	81.48	40.74	59.26
	RABEPK	13	14	11	16	48.15	51.85	40.74	59.26
	RAD50	24	3	11	16	88.89	11.11	40.74	59.26
	RAMP3	3	24	11	16	11.11	88.89	40.74	59.26
	RAN	23	4	11	16	85.19	14.81	40.74	59.26
	RASAL2	24	3	11	16	88.89	11.11	40.74	59.26
	RBM22	24	3	11	16	88.89	11.11	40.74	59.26
	RBMX2	23	4	11	16	85.19	14.81	40.74	59.26
	RBP1	2	25	11	16	7.41	92.59	40.74	59.26
	RCOR3	23	4	11	16	85.19	14.81	40.74	59.26
	RFWD3	25	2	11	16	92.59	7.41	40.74	59.26
	RGN	4	23	11	16	14.81	85.19	40.74	59.26
	RHBDF2	22	5	11	16	81.48	18.52	40.74	59.26
	RHEB	20	7	11	16	74.07	25.93	40.74	59.26
	RNF125	3	24	11	16	11.11	88.89	40.74	59.26
	RNF25	23	4	11	16	85.19	14.81	40.74	59.26
	RNF34	21	6	11	16	77.78	22.22	40.74	59.26
	RNF8	21	6	11	16	77.78	22.22	40.74	59.26
	RPL30	24	3	11	16	88.89	11.11	40.74	59.26
	RPN2	21	6	11	16	77.78	22.22	40.74	59.26
	RPS21	23	4	11	16	85.19	14.81	40.74	59.26
	RPS6KA3	23	4	11	16	85.19	14.81	40.74	59.26
	RPS7	23	4	11	16	85.19	14.81	40.74	59.26
	RRAGC	24	3	11	16	88.89	11.11	40.74	59.26
	RRS1	21	6	11	16	77.78	22.22	40.74	59.26
	S100A10	24	3	11	16	88.89	11.11	40.74	59.26
	SACS	20	7	11	16	74.07	25.93	40.74	59.26
	SAP30L	20	7	11	16	74.07	25.93	40.74	59.26
	SARDH	2	25	11	16	7.41	92.59	40.74	59.26
	SEC61G	22	5	11	16	81.48	18.52	40.74	59.26
	SERPINA10	2	25	11	16	7.41	92.59	40.74	59.26
	SERPINA4	3	24	11	16	11.11	88.89	40.74	59.26
	SERPINH1	22	5	11	16	81.48	18.52	40.74	59.26
	SF3A2	20	7	11	16	74.07	25.93	40.74	59.26
	SFN	22	5	11	16	81.48	18.52	40.74	59.26
	SFRP5	6	21	11	16	22.22	77.78	40.74	59.26
	SLAMF8	21	6	11	16	77.78	22.22	40.74	59.26
	SLC16A4	5	22	11	16	18.52	81.48	40.74	59.26
	SLC17A2	4	23	11	16	14.81	85.19	40.74	59.26
	SLC1A3	22	5	11	16	81.48	18.52	40.74	59.26
	SLC25A14	22	5	11	16	81.48	18.52	40.74	59.26
	SLC26A2	22	5	11	16	81.48	18.52	40.74	59.26
	SLC35C2	22	5	11	16	81.48	18.52	40.74	59.26
	SMAD3	22	5	11	16	81.48	18.52	40.74	59.26
	SMARCD1	23	4	11	16	85.19	14.81	40.74	59.26
	SMO	21	6	11	16	77.78	22.22	40.74	59.26
	SMPX	22	5	11	16	81.48	18.52	40.74	59.26
	SNUPN	23	4	11	16	85.19	14.81	40.74	59.26
	SOX12	21	6	11	16	77.78	22.22	40.74	59.26
	SPATA2	22	5	11	16	81.48	18.52	40.74	59.26
	SRD5A1	4	23	11	16	14.81	85.19	40.74	59.26
	STAM	22	5	11	16	81.48	18.52	40.74	59.26
	STT3A	22	5	11	16	81.48	18.52	40.74	59.26
	SUCLG2	4	23	11	16	14.81	85.19	40.74	59.26
	SUMO2	22	5	11	16	81.48	18.52	40.74	59.26
	SUV39H2	20	7	11	16	74.07	25.93	40.74	59.26
	SVEP1	5	22	11	16	18.52	81.48	40.74	59.26
	SYPL1	23	4	11	16	85.19	14.81	40.74	59.26
	TAF1B	22	5	11	16	81.48	18.52	40.74	59.26
	TALDO1	22	5	11	16	81.48	18.52	40.74	59.26
	TBL2	23	4	11	16	85.19	14.81	40.74	59.26
	TBRG4	21	6	11	16	77.78	22.22	40.74	59.26
	TBXA2R	1	26	11	16	3.7	96.3	40.74	59.26
	TCERG1	24	3	11	16	88.89	11.11	40.74	59.26
	TCF21	4	23	11	16	14.81	85.19	40.74	59.26
	TFCP2	21	6	11	16	77.78	22.22	40.74	59.26
	TFPT	22	5	11	16	81.48	18.52	40.74	59.26
	THOC5	24	3	11	16	88.89	11.11	40.74	59.26
	TIMM50	21	6	11	16	77.78	22.22	40.74	59.26
	TLE1	23	4	11	16	85.19	14.81	40.74	59.26
	TLR4	7	20	11	16	25.93	74.07	40.74	59.26
	TMEM97	21	6	11	16	77.78	22.22	40.74	59.26
	TNFSF4	23	4	11	16	85.19	14.81	40.74	59.26
	TRAF5	20	7	11	16	74.07	25.93	40.74	59.26
	TRIM39	24	3	11	16	88.89	11.11	40.74	59.26
	TRMT1	23	4	11	16	85.19	14.81	40.74	59.26
	TRMT12	23	4	11	16	85.19	14.81	40.74	59.26
	TRPM8	2	25	11	16	7.41	92.59	40.74	59.26
	TRPV4	5	22	11	16	18.52	81.48	40.74	59.26
	TSNAX	25	2	11	16	92.59	7.41	40.74	59.26
	TTLL4	20	7	11	16	74.07	25.93	40.74	59.26
	TUBB3	23	4	11	16	85.19	14.81	40.74	59.26
	TUBG2	24	3	11	16	88.89	11.11	40.74	59.26
	TUSC2	22	5	11	16	81.48	18.52	40.74	59.26
	TXN	23	4	11	16	85.19	14.81	40.74	59.26
	UBE3C	21	6	11	16	77.78	22.22	40.74	59.26
	UBL4A	24	3	11	16	88.89	11.11	40.74	59.26
	UNC13B	23	4	11	16	85.19	14.81	40.74	59.26
	USP15	5	22	11	16	18.52	81.48	40.74	59.26
	VCP	23	4	11	16	85.19	14.81	40.74	59.26
	VNN2	23	4	11	16	85.19	14.81	40.74	59.26
	VPS16	22	5	11	16	81.48	18.52	40.74	59.26
	VPS37C	22	5	11	16	81.48	18.52	40.74	59.26
	VPS8	24	3	11	16	88.89	11.11	40.74	59.26
	WDR41	23	4	11	16	85.19	14.81	40.74	59.26
	WFS1	21	6	11	16	77.78	22.22	40.74	59.26
	WNK1	23	4	11	16	85.19	14.81	40.74	59.26
	ZMYM1	24	3	11	16	88.89	11.11	40.74	59.26
	ZMYM3	22	5	11	16	81.48	18.52	40.74	59.26
	ZNF16	23	4	11	16	85.19	14.81	40.74	59.26
	ZNF189	25	2	11	16	92.59	7.41	40.74	59.26
	ZNF232	23	4	11	16	85.19	14.81	40.74	59.26
	ZNF250	24	3	11	16	88.89	11.11	40.74	59.26
	ZNF282	23	4	11	16	85.19	14.81	40.74	59.26
	ZNF83	18	9	11	16	66.67	33.33	40.74	59.26
	AAK1	22	5	12	15	81.48	18.52	44.44	55.56
	AASS	4	23	12	15	14.81	85.19	44.44	55.56
	ABL2	22	5	12	15	81.48	18.52	44.44	55.56
	ACADSB	2	25	12	15	7.41	92.59	44.44	55.56
	ACTG1	20	7	12	15	74.07	25.93	44.44	55.56
	ADA	21	6	12	15	77.78	22.22	44.44	55.56
	ADAMTSL3	2	25	12	15	7.41	92.59	44.44	55.56
	ADH6	4	23	12	15	14.81	85.19	44.44	55.56
	ADRM1	21	6	12	15	77.78	22.22	44.44	55.56
	AGGF1	24	3	12	15	88.89	11.11	44.44	55.56
	ALDH4A1	2	25	12	15	7.41	92.59	44.44	55.56
	ALDOA	23	4	12	15	85.19	14.81	44.44	55.56
	ALG9	23	4	12	15	85.19	14.81	44.44	55.56
	AMHR2	4	23	12	15	14.81	85.19	44.44	55.56
	ANKHD1	20	7	12	15	74.07	25.93	44.44	55.56
	ANKRD49	24	3	12	15	88.89	11.11	44.44	55.56
	ANKS1A	7	20	12	15	25.93	74.07	44.44	55.56
	ANKZF1	23	4	12	15	85.19	14.81	44.44	55.56
	ANXA3	9	18	12	15	33.33	66.67	44.44	55.56
	APAF1	21	6	12	15	77.78	22.22	44.44	55.56
	APOC4	5	22	12	15	18.52	81.48	44.44	55.56
	AQP3	4	23	12	15	14.81	85.19	44.44	55.56
	AR	4	23	12	15	14.81	85.19	44.44	55.56
	ARFGAP1	25	2	12	15	92.59	7.41	44.44	55.56
	ARHGAP12	24	3	12	15	88.89	11.11	44.44	55.56
	ARID3A	24	3	12	15	88.89	11.11	44.44	55.56
	ART4	3	24	12	15	11.11	88.89	44.44	55.56
	ASGR1	3	24	12	15	11.11	88.89	44.44	55.56
	ASH1L	21	6	12	15	77.78	22.22	44.44	55.56
	ASRGL1	23	4	12	15	85.19	14.81	44.44	55.56
	ASXL1	22	5	12	15	81.48	18.52	44.44	55.56
	ATP1A1	21	6	12	15	77.78	22.22	44.44	55.56
	ATP2B4	21	6	12	15	77.78	22.22	44.44	55.56
	ATP2C1	23	4	12	15	85.19	14.81	44.44	55.56
	AXL	4	23	12	15	14.81	85.19	44.44	55.56
	BAX	22	5	12	15	81.48	18.52	44.44	55.56
	BBS4	23	4	12	15	85.19	14.81	44.44	55.56
	BCL2	12	15	12	15	44.44	55.56	44.44	55.56
	BCS1L	21	6	12	15	77.78	22.22	44.44	55.56
	BLVRA	23	4	12	15	85.19	14.81	44.44	55.56
	BMP4	21	6	12	15	77.78	22.22	44.44	55.56
	BRCA1	23	4	12	15	85.19	14.81	44.44	55.56
	BRCC3	24	3	12	15	88.89	11.11	44.44	55.56
	BSG	22	5	12	15	81.48	18.52	44.44	55.56
	C12orf10	22	5	12	15	81.48	18.52	44.44	55.56
	C14orf93	23	4	12	15	85.19	14.81	44.44	55.56
	C1orf109	22	5	12	15	81.48	18.52	44.44	55.56
	C21orf91	5	22	12	15	18.52	81.48	44.44	55.56
	C4BPA	2	25	12	15	7.41	92.59	44.44	55.56
	C4orf19	7	20	12	15	25.93	74.07	44.44	55.56
	C6orf106	22	5	12	15	81.48	18.52	44.44	55.56
	C6orf47	23	4	12	15	85.19	14.81	44.44	55.56
	CAMK4	6	21	12	15	22.22	77.78	44.44	55.56
	CAPZA1	21	6	12	15	77.78	22.22	44.44	55.56
	CBX3	24	3	12	15	88.89	11.11	44.44	55.56
	CCL18	19	8	12	15	70.37	29.63	44.44	55.56
	CCL19	6	21	12	15	22.22	77.78	44.44	55.56
	CCNF	21	6	12	15	77.78	22.22	44.44	55.56
	CCT8	23	4	12	15	85.19	14.81	44.44	55.56
	CD3EAP	22	5	12	15	81.48	18.52	44.44	55.56
	CD46	23	4	12	15	85.19	14.81	44.44	55.56
	CD81	2	25	12	15	7.41	92.59	44.44	55.56
	CDC42SE1	20	7	12	15	74.07	25.93	44.44	55.56
	CDH19	6	21	12	15	22.22	77.78	44.44	55.56
	CDK2AP2	20	7	12	15	74.07	25.93	44.44	55.56
	CDKAL1	22	5	12	15	81.48	18.52	44.44	55.56
	CENPI	24	3	12	15	88.89	11.11	44.44	55.56
	CGREF1	24	3	12	15	88.89	11.11	44.44	55.56
	CHD4	20	7	12	15	74.07	25.93	44.44	55.56
	CHRD	5	22	12	15	18.52	81.48	44.44	55.56
	CIZ1	23	4	12	15	85.19	14.81	44.44	55.56
	CLCN7	23	4	12	15	85.19	14.81	44.44	55.56
	CLDN15	21	6	12	15	77.78	22.22	44.44	55.56
	CNBP	7	20	12	15	25.93	74.07	44.44	55.56
	COL5A2	23	4	12	15	85.19	14.81	44.44	55.56
	COMMD9	23	4	12	15	85.19	14.81	44.44	55.56
	CORO1B	20	7	12	15	74.07	25.93	44.44	55.56
	CPN1	5	22	12	15	18.52	81.48	44.44	55.56
	CPNE3	22	5	12	15	81.48	18.52	44.44	55.56
	CPSF1	22	5	12	15	81.48	18.52	44.44	55.56
	CPT2	1	26	12	15	3.7	96.3	44.44	55.56
	CR1	3	24	12	15	11.11	88.89	44.44	55.56
	CRNKL1	24	3	12	15	88.89	11.11	44.44	55.56
	CSF1R	7	20	12	15	25.93	74.07	44.44	55.56
	CSF3R	7	20	12	15	25.93	74.07	44.44	55.56
	CSPG4	23	4	12	15	85.19	14.81	44.44	55.56
	CTBS	4	23	12	15	14.81	85.19	44.44	55.56
	CTNNB1	20	7	12	15	74.07	25.93	44.44	55.56
	CTSO	3	24	12	15	11.11	88.89	44.44	55.56
	CUL4B	25	2	12	15	92.59	7.41	44.44	55.56
	CYP2U1	6	21	12	15	22.22	77.78	44.44	55.56
	CYP4F12	4	23	12	15	14.81	85.19	44.44	55.56
	DAD1	21	6	12	15	77.78	22.22	44.44	55.56
	DBN1	21	6	12	15	77.78	22.22	44.44	55.56
	DBR1	21	6	12	15	77.78	22.22	44.44	55.56
	DCLRE1C	23	4	12	15	85.19	14.81	44.44	55.56
	DDX1	23	4	12	15	85.19	14.81	44.44	55.56
	DEGS1	21	6	12	15	77.78	22.22	44.44	55.56
	DET1	23	4	12	15	85.19	14.81	44.44	55.56
	DFFA	22	5	12	15	81.48	18.52	44.44	55.56
	DHX34	20	7	12	15	74.07	25.93	44.44	55.56
	DKK1	23	4	12	15	85.19	14.81	44.44	55.56
	DMXL2	24	3	12	15	88.89	11.11	44.44	55.56
	DNAJC10	21	6	12	15	77.78	22.22	44.44	55.56
	DNMT1	22	5	12	15	81.48	18.52	44.44	55.56
	DNMT3A	22	5	12	15	81.48	18.52	44.44	55.56
	DPF2	24	3	12	15	88.89	11.11	44.44	55.56
	DRG2	21	6	12	15	77.78	22.22	44.44	55.56
	DUSP5	6	21	12	15	22.22	77.78	44.44	55.56
	DVL2	24	3	12	15	88.89	11.11	44.44	55.56
	E2F5	23	4	12	15	85.19	14.81	44.44	55.56
	EDEM3	24	3	12	15	88.89	11.11	44.44	55.56
	EDIL3	22	5	12	15	81.48	18.52	44.44	55.56
	EFHD1	5	22	12	15	18.52	81.48	44.44	55.56
	EFNB3	3	24	12	15	11.11	88.89	44.44	55.56
	EIF4G3	21	6	12	15	77.78	22.22	44.44	55.56
	EMILIN1	7	20	12	15	25.93	74.07	44.44	55.56
	ENTPD6	25	2	12	15	92.59	7.41	44.44	55.56
	EPHA2	6	21	12	15	22.22	77.78	44.44	55.56
	EPHB1	2	25	12	15	7.41	92.59	44.44	55.56
	EPOR	6	21	12	15	22.22	77.78	44.44	55.56
	F8	5	22	12	15	18.52	81.48	44.44	55.56
	FASTKD3	24	3	12	15	88.89	11.11	44.44	55.56
	FBXO5	22	5	12	15	81.48	18.52	44.44	55.56
	FBXW2	20	7	12	15	74.07	25.93	44.44	55.56
	FCGR2B	4	23	12	15	14.81	85.19	44.44	55.56
	FCGRT	4	23	12	15	14.81	85.19	44.44	55.56
	FGD1	22	5	12	15	81.48	18.52	44.44	55.56
	FGD6	23	4	12	15	85.19	14.81	44.44	55.56
	FIP1L1	22	5	12	15	81.48	18.52	44.44	55.56
	FMO3	4	23	12	15	14.81	85.19	44.44	55.56
	FN3KRP	20	7	12	15	74.07	25.93	44.44	55.56
	FXN	4	23	12	15	14.81	85.19	44.44	55.56
	FZD6	23	4	12	15	85.19	14.81	44.44	55.56
	GAB2	21	6	12	15	77.78	22.22	44.44	55.56
	GADD45A	2	25	12	15	7.41	92.59	44.44	55.56
	GADD45G	6	21	12	15	22.22	77.78	44.44	55.56
	GDI1	22	5	12	15	81.48	18.52	44.44	55.56
	GFRA1	6	21	12	15	22.22	77.78	44.44	55.56
	GINS4	22	5	12	15	81.48	18.52	44.44	55.56
	GIPC1	21	6	12	15	77.78	22.22	44.44	55.56
	GJA1	22	5	12	15	81.48	18.52	44.44	55.56
	GNB2	22	5	12	15	81.48	18.52	44.44	55.56
	GNG4	20	7	12	15	74.07	25.93	44.44	55.56
	GNPDA1	24	3	12	15	88.89	11.11	44.44	55.56
	GOLT1B	22	5	12	15	81.48	18.52	44.44	55.56
	GPD2	21	6	12	15	77.78	22.22	44.44	55.56
	GPHN	3	24	12	15	11.11	88.89	44.44	55.56
	GPX7	20	7	12	15	74.07	25.93	44.44	55.56
	GRB2	22	5	12	15	81.48	18.52	44.44	55.56
	GRK6	20	7	12	15	74.07	25.93	44.44	55.56
	GRN	23	4	12	15	85.19	14.81	44.44	55.56
	GSK3B	22	5	12	15	81.48	18.52	44.44	55.56
	GSN	10	17	12	15	37.04	62.96	44.44	55.56
	GSTA4	25	2	12	15	92.59	7.41	44.44	55.56
	GUK1	24	3	12	15	88.89	11.11	44.44	55.56
	GYG1	21	6	12	15	77.78	22.22	44.44	55.56
	H1F0	21	6	12	15	77.78	22.22	44.44	55.56
	HAAO	2	25	12	15	7.41	92.59	44.44	55.56
	HABP2	3	24	12	15	11.11	88.89	44.44	55.56
	HAO1	3	24	12	15	11.11	88.89	44.44	55.56
	HARS	23	4	12	15	85.19	14.81	44.44	55.56
	HDAC4	22	5	12	15	81.48	18.52	44.44	55.56
	HERC2	23	4	12	15	85.19	14.81	44.44	55.56
	HHAT	23	4	12	15	85.19	14.81	44.44	55.56
	HIF1AN	22	5	12	15	81.48	18.52	44.44	55.56
	HIP1	21	6	12	15	77.78	22.22	44.44	55.56
	HIST1H2BK	24	3	12	15	88.89	11.11	44.44	55.56
	HKDC1	22	5	12	15	81.48	18.52	44.44	55.56
	HMGN2	22	5	12	15	81.48	18.52	44.44	55.56
	HOMER1	25	2	12	15	92.59	7.41	44.44	55.56
	HRG	3	24	12	15	11.11	88.89	44.44	55.56
	HS3ST3A1	8	19	12	15	29.63	70.37	44.44	55.56
	HSPH1	22	5	12	15	81.48	18.52	44.44	55.56
	HTATIP2	24	3	12	15	88.89	11.11	44.44	55.56
	HYAL1	3	24	12	15	11.11	88.89	44.44	55.56
	ICK	24	3	12	15	88.89	11.11	44.44	55.56
	IER3IP1	21	6	12	15	77.78	22.22	44.44	55.56
	IFITM1	5	22	12	15	18.52	81.48	44.44	55.56
	IGBP1	22	5	12	15	81.48	18.52	44.44	55.56
	IL16	9	18	12	15	33.33	66.67	44.44	55.56
	INPPL1	23	4	12	15	85.19	14.81	44.44	55.56
	IQCB1	23	4	12	15	85.19	14.81	44.44	55.56
	ITGB5	19	8	12	15	70.37	29.63	44.44	55.56
	ITIH4	2	25	12	15	7.41	92.59	44.44	55.56
	JUN	4	23	12	15	14.81	85.19	44.44	55.56
	JUNB	6	21	12	15	22.22	77.78	44.44	55.56
	KCNJ15	5	22	12	15	18.52	81.48	44.44	55.56
	KEAP1	23	4	12	15	85.19	14.81	44.44	55.56
	KLF13	19	8	12	15	70.37	29.63	44.44	55.56
	KLHDC3	21	6	12	15	77.78	22.22	44.44	55.56
	KLHL7	24	3	12	15	88.89	11.11	44.44	55.56
	KLRK1	4	23	12	15	14.81	85.19	44.44	55.56
	LAMA3	23	4	12	15	85.19	14.81	44.44	55.56
	LANCL1	23	4	12	15	85.19	14.81	44.44	55.56
	LCMT1	24	3	12	15	88.89	11.11	44.44	55.56
	LEPR	5	22	12	15	18.52	81.48	44.44	55.56
	LPGAT1	23	4	12	15	85.19	14.81	44.44	55.56
	LRRC59	22	5	12	15	81.48	18.52	44.44	55.56
	LSM12	23	4	12	15	85.19	14.81	44.44	55.56
	LUM	7	20	12	15	25.93	74.07	44.44	55.56
	MAD2L1BP	25	2	12	15	92.59	7.41	44.44	55.56
	MAF	7	20	12	15	25.93	74.07	44.44	55.56
	MAP2K2	21	6	12	15	77.78	22.22	44.44	55.56
	MAPK6	21	6	12	15	77.78	22.22	44.44	55.56
	MAPKAP1	24	3	12	15	88.89	11.11	44.44	55.56
	MAPT	21	6	12	15	77.78	22.22	44.44	55.56
	MASP2	2	25	12	15	7.41	92.59	44.44	55.56
	METTL1	21	6	12	15	77.78	22.22	44.44	55.56
	MFAP3L	4	23	12	15	14.81	85.19	44.44	55.56
	MGAT4B	20	7	12	15	74.07	25.93	44.44	55.56
	MGLL	8	19	12	15	29.63	70.37	44.44	55.56
	MGMT	1	26	12	15	3.7	96.3	44.44	55.56
	MLH3	23	4	12	15	85.19	14.81	44.44	55.56
	MPP6	23	4	12	15	85.19	14.81	44.44	55.56
	MRAS	20	7	12	15	74.07	25.93	44.44	55.56
	MRPL11	20	7	12	15	74.07	25.93	44.44	55.56
	MRPL18	19	8	12	15	70.37	29.63	44.44	55.56
	MRPL52	22	5	12	15	81.48	18.52	44.44	55.56
	MRPS7	20	7	12	15	74.07	25.93	44.44	55.56
	MT4	5	22	12	15	18.52	81.48	44.44	55.56
	MTMR11	24	3	12	15	88.89	11.11	44.44	55.56
	MUC6	5	22	12	15	18.52	81.48	44.44	55.56
	MXD3	24	3	12	15	88.89	11.11	44.44	55.56
	MYD88	4	23	12	15	14.81	85.19	44.44	55.56
	MYO1F	8	19	12	15	29.63	70.37	44.44	55.56
	MYO5A	22	5	12	15	81.48	18.52	44.44	55.56
	NCKAP1	22	5	12	15	81.48	18.52	44.44	55.56
	NDEL1	7	20	12	15	25.93	74.07	44.44	55.56
	NPAS2	22	5	12	15	81.48	18.52	44.44	55.56
	NPEPL1	22	5	12	15	81.48	18.52	44.44	55.56
	OGT	23	4	12	15	85.19	14.81	44.44	55.56
	OLFML2B	23	4	12	15	85.19	14.81	44.44	55.56
	OSGEPL1	23	4	12	15	85.19	14.81	44.44	55.56
	OSTF1	7	20	12	15	25.93	74.07	44.44	55.56
	P2RX4	21	6	12	15	77.78	22.22	44.44	55.56
	PAIP1	21	6	12	15	77.78	22.22	44.44	55.56
	PAK1	23	4	12	15	85.19	14.81	44.44	55.56
	PAPSS2	5	22	12	15	18.52	81.48	44.44	55.56
	PARP8	13	14	12	15	48.15	51.85	44.44	55.56
	PCBP4	22	5	12	15	81.48	18.52	44.44	55.56
	PCOLCE	5	22	12	15	18.52	81.48	44.44	55.56
	PDE4D	11	16	12	15	40.74	59.26	44.44	55.56
	PDZK1IP1	20	7	12	15	74.07	25.93	44.44	55.56
	PER1	7	20	12	15	25.93	74.07	44.44	55.56
	PGM5	3	24	12	15	11.11	88.89	44.44	55.56
	PHYH	5	22	12	15	18.52	81.48	44.44	55.56
	PIGV	1	26	12	15	3.7	96.3	44.44	55.56
	PLA2G5	5	22	12	15	18.52	81.48	44.44	55.56
	PLCB2	6	21	12	15	22.22	77.78	44.44	55.56
	PLCG2	6	21	12	15	22.22	77.78	44.44	55.56
	PLG	4	23	12	15	14.81	85.19	44.44	55.56
	PMPCA	4	23	12	15	14.81	85.19	44.44	55.56
	PNMA1	19	8	12	15	70.37	29.63	44.44	55.56
	POLR2D	22	5	12	15	81.48	18.52	44.44	55.56
	POLR2G	24	3	12	15	88.89	11.11	44.44	55.56
	POP5	21	6	12	15	77.78	22.22	44.44	55.56
	PPM1F	21	6	12	15	77.78	22.22	44.44	55.56
	PPP1R11	23	4	12	15	85.19	14.81	44.44	55.56
	PPP1R1A	4	23	12	15	14.81	85.19	44.44	55.56
	PRELP	6	21	12	15	22.22	77.78	44.44	55.56
	PRKAB1	23	4	12	15	85.19	14.81	44.44	55.56
	PRKAR2B	3	24	12	15	11.11	88.89	44.44	55.56
	PRKCI	22	5	12	15	81.48	18.52	44.44	55.56
	PRPF31	22	5	12	15	81.48	18.52	44.44	55.56
	PRR3	21	6	12	15	77.78	22.22	44.44	55.56
	PRSS8	5	22	12	15	18.52	81.48	44.44	55.56
	PSMA1	22	5	12	15	81.48	18.52	44.44	55.56
	PSMC2	23	4	12	15	85.19	14.81	44.44	55.56
	PTPN13	6	21	12	15	22.22	77.78	44.44	55.56
	PTPRA	21	6	12	15	77.78	22.22	44.44	55.56
	PTPRN2	9	18	12	15	33.33	66.67	44.44	55.56
	PYGB	22	5	12	15	81.48	18.52	44.44	55.56
	QDPR	5	22	12	15	18.52	81.48	44.44	55.56
	QRICH1	22	5	12	15	81.48	18.52	44.44	55.56
	RABGAP1	22	5	12	15	81.48	18.52	44.44	55.56
	RAC1	25	2	12	15	92.59	7.41	44.44	55.56
	RASGRP2	8	19	12	15	29.63	70.37	44.44	55.56
	RAVER2	20	7	12	15	74.07	25.93	44.44	55.56
	RBM3	20	7	12	15	74.07	25.93	44.44	55.56
	RCBTB2	6	21	12	15	22.22	77.78	44.44	55.56
	RECQL	21	6	12	15	77.78	22.22	44.44	55.56
	RFC1	23	4	12	15	85.19	14.81	44.44	55.56
	RHOBTB3	21	6	12	15	77.78	22.22	44.44	55.56
	RMND5B	24	3	12	15	88.89	11.11	44.44	55.56
	RNF24	23	4	12	15	85.19	14.81	44.44	55.56
	RPH3AL	4	23	12	15	14.81	85.19	44.44	55.56
	RPS10	24	3	12	15	88.89	11.11	44.44	55.56
	RPS15	22	5	12	15	81.48	18.52	44.44	55.56
	SCP2	1	26	12	15	3.7	96.3	44.44	55.56
	SDF2L1	23	4	12	15	85.19	14.81	44.44	55.56
	SEC14L2	5	22	12	15	18.52	81.48	44.44	55.56
	SEC14L4	6	21	12	15	22.22	77.78	44.44	55.56
	SEC24B	5	22	12	15	18.52	81.48	44.44	55.56
	SEC24C	21	6	12	15	77.78	22.22	44.44	55.56
	SEC61A1	23	4	12	15	85.19	14.81	44.44	55.56
	SELP	4	23	12	15	14.81	85.19	44.44	55.56
	SEMA4F	22	5	12	15	81.48	18.52	44.44	55.56
	SERPINA1	4	23	12	15	14.81	85.19	44.44	55.56
	SERPINA3	4	23	12	15	14.81	85.19	44.44	55.56
	SERPINA5	3	24	12	15	11.11	88.89	44.44	55.56
	SF3B3	21	6	12	15	77.78	22.22	44.44	55.56
	SF3B5	22	5	12	15	81.48	18.52	44.44	55.56
	SFRP4	23	4	12	15	85.19	14.81	44.44	55.56
	SH3YL1	6	21	12	15	22.22	77.78	44.44	55.56
	SIGLEC7	3	24	12	15	11.11	88.89	44.44	55.56
	SLC25A20	4	23	12	15	14.81	85.19	44.44	55.56
	SLC26A6	23	4	12	15	85.19	14.81	44.44	55.56
	SLC29A1	23	4	12	15	85.19	14.81	44.44	55.56
	SLC2A5	22	5	12	15	81.48	18.52	44.44	55.56
	SLC31A1	5	22	12	15	18.52	81.48	44.44	55.56
	SLC33A1	21	6	12	15	77.78	22.22	44.44	55.56
	SLC36A1	23	4	12	15	85.19	14.81	44.44	55.56
	SLC6A8	22	5	12	15	81.48	18.52	44.44	55.56
	SLC7A11	24	3	12	15	88.89	11.11	44.44	55.56
	SLC7A8	4	23	12	15	14.81	85.19	44.44	55.56
	SLC8A1	6	21	12	15	22.22	77.78	44.44	55.56
	SLCO2B1	3	24	12	15	11.11	88.89	44.44	55.56
	SMAD2	21	6	12	15	77.78	22.22	44.44	55.56
	SMAD5	24	3	12	15	88.89	11.11	44.44	55.56
	SMARCC2	23	4	12	15	85.19	14.81	44.44	55.56
	SMPD3	5	22	12	15	18.52	81.48	44.44	55.56
	SMPDL3A	9	18	12	15	33.33	66.67	44.44	55.56
	SMS	23	4	12	15	85.19	14.81	44.44	55.56
	SNRPD3	22	5	12	15	81.48	18.52	44.44	55.56
	SNX16	22	5	12	15	81.48	18.52	44.44	55.56
	SP1	21	6	12	15	77.78	22.22	44.44	55.56
	SPATA5L1	24	3	12	15	88.89	11.11	44.44	55.56
	SPCS2	22	5	12	15	81.48	18.52	44.44	55.56
	SRP19	22	5	12	15	81.48	18.52	44.44	55.56
	SSB	24	3	12	15	88.89	11.11	44.44	55.56
	SSSCA1	22	5	12	15	81.48	18.52	44.44	55.56
	ST5	19	8	12	15	70.37	29.63	44.44	55.56
	STK25	23	4	12	15	85.19	14.81	44.44	55.56
	STRN4	24	3	12	15	88.89	11.11	44.44	55.56
	STX10	21	6	12	15	77.78	22.22	44.44	55.56
	SULT1A2	2	25	12	15	7.41	92.59	44.44	55.56
	SUSD4	22	5	12	15	81.48	18.52	44.44	55.56
	TAOK3	23	4	12	15	85.19	14.81	44.44	55.56
	TCF20	21	6	12	15	77.78	22.22	44.44	55.56
	TCF3	23	4	12	15	85.19	14.81	44.44	55.56
	TESC	19	8	12	15	70.37	29.63	44.44	55.56
	TFR2	6	21	12	15	22.22	77.78	44.44	55.56
	TGFBR3	4	23	12	15	14.81	85.19	44.44	55.56
	THOP1	10	17	12	15	37.04	62.96	44.44	55.56
	TIMM17B	22	5	12	15	81.48	18.52	44.44	55.56
	TMEM41B	19	8	12	15	70.37	29.63	44.44	55.56
	TMEM53	4	23	12	15	14.81	85.19	44.44	55.56
	TMEM80	23	4	12	15	85.19	14.81	44.44	55.56
	TMOD3	23	4	12	15	85.19	14.81	44.44	55.56
	TMUB2	23	4	12	15	85.19	14.81	44.44	55.56
	TNFRSF1B	7	20	12	15	25.93	74.07	44.44	55.56
	TNIP2	22	5	12	15	81.48	18.52	44.44	55.56
	TNXB	5	22	12	15	18.52	81.48	44.44	55.56
	TOMM34	23	4	12	15	85.19	14.81	44.44	55.56
	TPP1	23	4	12	15	85.19	14.81	44.44	55.56
	TRAPPC2	21	6	12	15	77.78	22.22	44.44	55.56
	TREM2	24	3	12	15	88.89	11.11	44.44	55.56
	TRIM22	5	22	12	15	18.52	81.48	44.44	55.56
	TRIM31	24	3	12	15	88.89	11.11	44.44	55.56
	TRIM52	22	5	12	15	81.48	18.52	44.44	55.56
	TTC26	22	5	12	15	81.48	18.52	44.44	55.56
	TTLL1	22	5	12	15	81.48	18.52	44.44	55.56
	TTR	3	24	12	15	11.11	88.89	44.44	55.56
	TXNDC9	22	5	12	15	81.48	18.52	44.44	55.56
	UBA52	22	5	12	15	81.48	18.52	44.44	55.56
	UBE2L3	22	5	12	15	81.48	18.52	44.44	55.56
	UBE2N	22	5	12	15	81.48	18.52	44.44	55.56
	UBE2S	21	6	12	15	77.78	22.22	44.44	55.56
	UNC45A	23	4	12	15	85.19	14.81	44.44	55.56
	UPB1	3	24	12	15	11.11	88.89	44.44	55.56
	UPF3A	24	3	12	15	88.89	11.11	44.44	55.56
	USP3	23	4	12	15	85.19	14.81	44.44	55.56
	UTP14A	24	3	12	15	88.89	11.11	44.44	55.56
	UTP18	23	4	12	15	85.19	14.81	44.44	55.56
	UXS1	23	4	12	15	85.19	14.81	44.44	55.56
	VBP1	22	5	12	15	81.48	18.52	44.44	55.56
	VNN1	4	23	12	15	14.81	85.19	44.44	55.56
	VPS39	21	6	12	15	77.78	22.22	44.44	55.56
	VPS52	23	4	12	15	85.19	14.81	44.44	55.56
	VSIG4	5	22	12	15	18.52	81.48	44.44	55.56
	WDR5B	21	6	12	15	77.78	22.22	44.44	55.56
	WWP2	19	8	12	15	70.37	29.63	44.44	55.56
	XPO4	23	4	12	15	85.19	14.81	44.44	55.56
	XYLT2	24	3	12	15	88.89	11.11	44.44	55.56
	YWHAB	20	7	12	15	74.07	25.93	44.44	55.56
	YY1	19	8	12	15	70.37	29.63	44.44	55.56
	ZDHHC13	18	9	12	15	66.67	33.33	44.44	55.56
	ZMPSTE24	23	4	12	15	85.19	14.81	44.44	55.56
	ZNF174	22	5	12	15	81.48	18.52	44.44	55.56
	ZNF34	23	4	12	15	85.19	14.81	44.44	55.56
	ZNF468	19	8	12	15	70.37	29.63	44.44	55.56
	ZNF672	22	5	12	15	81.48	18.52	44.44	55.56
	ZNF74	19	8	12	15	70.37	29.63	44.44	55.56
	ZSCAN2	25	2	12	15	92.59	7.41	44.44	55.56
	ZZEF1	9	18	12	15	33.33	66.67	44.44	55.56
	ABCB4	6	21	13	14	22.22	77.78	48.15	51.85
	ABCC9	9	18	13	14	33.33	66.67	48.15	51.85
	ABI3BP	5	22	13	14	18.52	81.48	48.15	51.85
	ABT1	23	4	13	14	85.19	14.81	48.15	51.85
	ACADVL	5	22	13	14	18.52	81.48	48.15	51.85
	ACOX2	6	21	13	14	22.22	77.78	48.15	51.85
	ACTR5	23	4	13	14	85.19	14.81	48.15	51.85
	ACYP1	24	3	13	14	88.89	11.11	48.15	51.85
	ADAMTS2	8	19	13	14	29.63	70.37	48.15	51.85
	ADD1	23	4	13	14	85.19	14.81	48.15	51.85
	AFF1	9	18	13	14	33.33	66.67	48.15	51.85
	AHSA1	22	5	13	14	81.48	18.52	48.15	51.85
	AMZ2	21	6	13	14	77.78	22.22	48.15	51.85
	ANP32A	21	6	13	14	77.78	22.22	48.15	51.85
	AOC3	8	19	13	14	29.63	70.37	48.15	51.85
	AP1M2	21	6	13	14	77.78	22.22	48.15	51.85
	AP4M1	23	4	13	14	85.19	14.81	48.15	51.85
	APCS	3	24	13	14	11.11	88.89	48.15	51.85
	ARF3	23	4	13	14	85.19	14.81	48.15	51.85
	ARG1	2	25	13	14	7.41	92.59	48.15	51.85
	ARHGAP10	5	22	13	14	18.52	81.48	48.15	51.85
	ARHGAP11A	23	4	13	14	85.19	14.81	48.15	51.85
	ARHGEF3	20	7	13	14	74.07	25.93	48.15	51.85
	ASB6	21	6	13	14	77.78	22.22	48.15	51.85
	ASL	4	23	13	14	14.81	85.19	48.15	51.85
	ASNA1	23	4	13	14	85.19	14.81	48.15	51.85
	ATF3	7	20	13	14	25.93	74.07	48.15	51.85
	ATP13A1	22	5	13	14	81.48	18.52	48.15	51.85
	ATP1B2	7	20	13	14	25.93	74.07	48.15	51.85
	ATP6V0A1	22	5	13	14	81.48	18.52	48.15	51.85
	ATP6V0B	22	5	13	14	81.48	18.52	48.15	51.85
	ATP6V0C	21	6	13	14	77.78	22.22	48.15	51.85
	ATP8B1	22	5	13	14	81.48	18.52	48.15	51.85
[truncated: 7,956 more rows]

## Sheet: TableS3
Table S3: The performance and Ranking of 26 genes based on the Simple threshold-based approach on Training Dataset.
	Gene_symbol	AUROC	Thresh	TP	FP	TN	FN	Sens	Spec	ACC	MCC	PPV	FPR	NPV	FNR
	FCN2	0.99	9.78	262	1	242	6	97.76	99.59	98.63	0.97	1	0	0.98	0.02
	CLEC4M	0.98	7.59	260	3	240	8	97.01	98.77	97.85	0.96	0.99	0.01	0.97	0.03
	FCN3	0.97	10.76	255	2	241	13	95.15	99.18	97.06	0.94	0.99	0.01	0.95	0.05
	CLEC1B	0.97	9.46	256	5	238	12	95.52	97.94	96.67	0.93	0.98	0.02	0.95	0.05
	CFP	0.95	8.14	259	14	229	9	96.64	94.24	95.5	0.91	0.95	0.05	0.96	0.04
	CRHBP	0.95	8.69	248	8	235	20	92.54	96.71	94.52	0.89	0.97	0.03	0.92	0.08
	PRC1	0.94	7.76	245	7	236	23	91.42	97.12	94.13	0.88	0.97	0.03	0.91	0.09
	PBK	0.92	6.03	244	16	227	24	91.04	93.42	92.17	0.84	0.94	0.06	0.9	0.1
	DTL	0.9	6.71	230	13	230	38	85.82	94.65	90.02	0.8	0.95	0.05	0.86	0.14
	IGSF3	0.87	6.93	218	20	223	50	81.34	91.77	86.3	0.73	0.92	0.08	0.82	0.18
	MCM3	0.85	9.68	208	20	223	60	77.61	91.77	84.34	0.7	0.91	0.09	0.79	0.21
	COL15A1	0.83	9.37	193	14	229	75	72.01	94.24	82.58	0.67	0.93	0.07	0.75	0.25
	SPATS2	0.83	8.52	235	55	188	33	87.69	77.37	82.78	0.66	0.81	0.19	0.85	0.15
	STEAP3	0.82	8.38	200	26	217	68	74.63	89.3	81.6	0.64	0.88	0.12	0.76	0.24
	POLD1	0.81	6.46	205	34	209	63	76.49	86.01	81.02	0.63	0.86	0.14	0.77	0.23
	STMN1	0.67	4.73	120	26	217	148	44.78	89.3	65.95	0.38	0.82	0.18	0.59	0.41
	MT1E	0.62	6.43	117	50	193	151	43.66	79.42	60.67	0.25	0.7	0.3	0.56	0.44
	NSUN5	0.5	6.25	18	14	229	250	6.72	94.24	48.34	0.02	0.56	0.44	0.48	0.52
	MCM7	0.5	9.05	2	0	243	266	0.75	100	47.95	0.06	1	0	0.48	0.52
	HGFAC	0.5	11.84	4	2	241	264	1.49	99.18	47.95	0.03	0.67	0.33	0.48	0.52
	ZWINT	0.5	3.37	0	0	243	268	0	100	47.55	0	0	0	0.48	0.52
	SSR2	0.5	10.84	0	0	243	268	0	100	47.55	0	0	0	0.48	0.52
	MARCO	0.5	4.48	268	243	0	0	100	0	52.45	0	0.52	0.48	0	0
	ITGA6	0.5	9.1	0	0	243	268	0	100	47.55	0	0	0	0.48	0.52
	GPSM2	0.5	3.86	0	0	243	268	0	100	47.55	0	0	0	0.48	0.52
	CXCL12	0.5	4.35	268	243	0	0	100	0	52.45	0	0.52	0.48	0	0
	TP: True positive; FP: False Positive; TN: True Negative; FN: False Negative; Sens: Sensitivity; Spec: Specificity; Acc: Accuracy; MCC: Mathews Correlation Coefficient; AUROC: Area under Receiver operator curve; Thresh:Threshold

## Sheet: TableS4
Table S4: Performance of top 10 genes on training dataset (using 10 fold cross validation) implementing various machine Learning techniques.
	Gene	Classifier	TP	FP	TN	FN	Sens	Spec	Acc	MCC	AUROC
	FCN2	ETREES	238	2	241	30	88.81	99.18	93.74	0.88	0.97
		NB	240	1	242	28	89.55	99.59	94.32	0.89	0.98
		KNN	234	2	241	34	87.31	99.18	92.95	0.87	0.97
		RF	238	2	241	30	88.81	99.18	93.74	0.88	0.97
		LR	203	0	243	65	75.75	100	87.28	0.77	0.98
		Perceptron	217	0	243	51	80.97	100	90.02	0.82	0.96
		SVC	213	0	243	55	79.48	100	89.24	0.81	0.98
	FCN3	ETREES	248	2	241	20	92.54	99.18	95.69	0.92	0.98
		NB	248	4	239	20	92.54	98.35	95.3	0.91	0.98
		KNN	246	4	239	22	91.79	98.35	94.91	0.9	0.97
		RF	248	2	241	20	92.54	99.18	95.69	0.92	0.98
		LR	243	1	242	25	90.67	99.59	94.91	0.9	0.98
		Perceptron	232	1	242	36	86.57	99.59	92.76	0.86	0.98
		SVC	248	2	241	20	92.54	99.18	95.69	0.92	0.98
	CLEC4M	ETREES	257	3	240	11	95.9	98.77	97.26	0.95	0.98
		NB	261	5	238	7	97.39	97.94	97.65	0.95	0.99
		KNN	259	3	240	9	96.64	98.77	97.65	0.95	0.99
		RF	260	5	238	8	97.01	97.94	97.46	0.95	0.99
		LR	257	0	243	11	95.9	100	97.85	0.96	0.99
		Perceptron	257	13	230	11	95.9	94.65	95.3	0.91	0.99
		SVC	260	3	240	8	97.01	98.77	97.85	0.96	0.99
	CLEC1B	ETREES	246	3	240	22	91.79	98.77	95.11	0.9	0.97
		NB	251	7	236	17	93.66	97.12	95.3	0.91	0.99
		KNN	249	2	241	19	92.91	99.18	95.89	0.92	0.98
		RF	243	3	240	25	90.67	98.77	94.52	0.89	0.98
		LR	245	1	242	23	91.42	99.59	95.3	0.91	0.99
		Perceptron	255	30	213	13	95.15	87.65	91.59	0.83	0.98
		SVC	247	2	241	21	92.16	99.18	95.5	0.91	0.99
	PRC1	ETREES	263	2	241	5	98.13	99.18	98.63	0.97	0.98
		NB	262	4	239	6	97.76	98.35	98.04	0.96	0.99
		KNN	259	4	239	9	96.64	98.35	97.46	0.95	0.98
		RF	263	3	240	5	98.13	98.77	98.43	0.97	0.98
		LR	265	46	197	3	98.88	81.07	90.41	0.82	0.99
		Perceptron	251	6	237	17	93.66	97.53	95.5	0.91	0.99
		SVC	263	17	226	5	98.13	93	95.69	0.91	0.99
	CFP	ETREES	219	14	229	49	81.72	94.24	87.67	0.76	0.93
		NB	227	19	224	41	84.7	92.18	88.26	0.77	0.94
		KNN	217	23	220	51	80.97	90.53	85.52	0.72	0.94
		RF	221	14	229	47	82.46	94.24	88.06	0.77	0.93
		LR	234	37	206	34	87.31	84.77	86.11	0.72	0.94
		Perceptron	201	2	241	67	75	99.18	86.5	0.76	0.95
		SVC	230	28	215	38	85.82	88.48	87.08	0.74	0.95
	CRHBP	ETREES	243	23	220	25	90.67	90.53	90.61	0.81	0.97
		NB	247	21	222	21	92.16	91.36	91.78	0.84	0.96
		KNN	240	19	224	28	89.55	92.18	90.8	0.82	0.97
		RF	244	23	220	24	91.04	90.53	90.8	0.82	0.97
		LR	229	9	234	39	85.45	96.3	90.61	0.82	0.96
		Perceptron	221	10	233	47	82.46	95.88	88.85	0.79	0.94
		SVC	245	18	225	23	91.42	92.59	91.98	0.84	0.96
	PBK	ETREES	257	15	228	11	95.9	93.83	94.91	0.9	0.98
		NB	256	14	229	12	95.52	94.24	94.91	0.9	0.98
		KNN	257	15	228	11	95.9	93.83	94.91	0.9	0.96
		RF	257	15	228	11	95.9	93.83	94.91	0.9	0.98
		LR	257	15	228	11	95.9	93.83	94.91	0.9	0.99
		Perceptron	252	17	226	16	94.03	93	93.54	0.87	0.97
		SVC	260	27	216	8	97.01	88.89	93.15	0.86	0.98
	DTL	ETREES	232	5	238	36	86.57	97.94	91.98	0.85	0.96
		NB	234	9	234	34	87.31	96.3	91.59	0.84	0.97
		KNN	232	8	235	36	86.57	96.71	91.39	0.83	0.95
		RF	232	5	238	36	86.57	97.94	91.98	0.85	0.96
		LR	227	1	242	41	84.7	99.59	91.78	0.85	0.97
		Perceptron	247	28	215	21	92.16	88.48	90.41	0.81	0.96
		SVC	240	18	225	28	89.55	92.59	91	0.82	0.97
	IGSF2	ETREES	225	4	239	43	83.96	98.35	90.8	0.83	0.91
		NB	223	4	239	45	83.21	98.35	90.41	0.82	0.93
		KNN	223	3	240	45	83.21	98.77	90.61	0.82	0.92
		RF	224	4	239	44	83.58	98.35	90.61	0.82	0.91
		LR	245	89	154	23	91.42	63.37	78.08	0.58	0.93
		Perceptron	193	0	243	75	72.01	100	85.32	0.74	0.92
		SVC	223	3	240	45	83.21	98.77	90.61	0.82	0.93
		ETREES: Extra Trees Classifier; NB:Naive Bayes; KNN: K Neighbors Classifier; RF: Random Forest; LR: Logistic Regression; SVC: Support Vector Machine; Sens: Sensitivity; Spec: Specificity; Acc: Accuracy; MCC: Mathews Correlation Coefficient; AUROC: Area under Receiver operator curve

## Sheet: TableS5
Table S5: Performance of top 5 genes on training dataset and external validation datasets implementing various machine Learning techniques.
	Gene	Classifier	Sens	Spec	Acc	MCC	AUROC	Sen	Spec	Acc	MCC	AUROC
	FCN3		Training Dataset					External Vaildation Dataset1
		ETREES	92.54	99.18	95.69	0.92	0.98	90.67	91.82	91.24	0.82	0.96
		NB	92.54	98.35	95.3	0.91	0.98	90.67	91.82	91.24	0.82	0.96
		KNN	91.79	98.35	94.91	0.9	0.97	90.67	91.82	91.24	0.82	0.92
		RF	92.54	99.18	95.69	0.92	0.98	90.67	91.82	91.24	0.82	0.96
		LR	90.67	99.59	94.91	0.9	0.98	86.67	97.27	91.91	0.84	0.96
		SVC	92.54	99.18	95.69	0.92	0.98	86.67	97.27	91.91	0.84	0.96
			External Vaildation Dataset2					External Vaildation Dataset3
		ETREES	70.83	99.48	83.6	0.71	0.87	93.58	62	89.86	0.53	0.86
		NB	74.17	99.48	85.45	0.74	0.87	93.58	62	89.86	0.53	0.91
		KNN	70.83	99.48	83.6	0.71	0.89	93.58	62	89.86	0.53	0.81
		RF	70.83	99.48	83.6	0.71	0.87	89.57	72	87.5	0.52	0.86
		LR	66.25	99.48	81.06	0.68	0.87	91.98	72	89.62	0.57	0.93
		SVC	70.83	99.48	83.6	0.71	0.87	91.98	72	89.62	0.57	0.93
	CLEC1B		Training Dataset					External Vaildation Dataset1
		ETREES	91.79	98.77	95.11	0.9	0.97	97.33	81.36	89.44	0.8	0.95
		NB	93.66	97.12	95.3	0.91	0.99	97.33	77.27	87.42	0.76	0.98
		KNN	92.91	99.18	95.89	0.92	0.98	97.33	77.27	87.42	0.76	0.94
		RF	90.67	98.77	94.52	0.89	0.98	96.44	89.09	92.81	0.86	0.94
		LR	91.42	99.59	95.3	0.91	0.99	96.44	89.09	92.81	0.86	0.98
		SVC	92.16	99.18	95.5	0.91	0.99	96.44	85.45	91.01	0.82	0.98
			External Vaildation Dataset2					External Vaildation Dataset3
		ETREES	92.5	96.37	94.23	0.88	0.96	98.4	74	95.52	0.77	0.88
		NB	92.5	95.34	93.76	0.88	0.96	98.93	58	94.1	0.69	0.97
		KNN	92.5	96.37	94.23	0.88	0.96	98.4	74	95.52	0.77	0.88
		RF	92.5	96.37	94.23	0.88	0.96	98.4	74	95.52	0.77	0.88
		LR	91.67	97.41	94.23	0.89	0.96	97.86	90	96.93	0.86	0.99
		SVC	92.08	96.89	94.23	0.89	0.96	98.4	76	95.75	0.79	0.99
	CLEC4M		Training Dataset					External Vaildation Dataset1
		ETREES	95.9	98.77	97.26	0.95	0.98	98.67	93.18	95.96	0.92	0.97
		NB	97.39	97.94	97.65	0.95	0.99	98.67	88.64	93.71	0.88	0.98
		KNN	96.64	98.77	97.65	0.95	0.99	98.67	93.18	95.96	0.92	0.97
		RF	97.01	97.94	97.46	0.95	0.99	98.67	93.18	95.96	0.92	0.97
		LR	95.9	100	97.85	0.96	1	96.89	95.45	96.18	0.92	0.98
		SVC	97.01	98.77	97.85	0.96	1	98.67	93.18	95.96	0.92	0.98
			External Vaildation Dataset2					External Vaildation Dataset3
		ETREES	62.92	94.3	76.91	0.59	0.82	97.59	92	96.93	0.86	0.97
		NB	55.42	96.89	73.9	0.56	0.81	97.59	90	96.7	0.85	0.99
		KNN	62.92	94.3	76.91	0.59	0.81	97.59	90	96.7	0.85	0.99
		RF	62.92	94.3	76.91	0.59	0.82	97.59	92	96.93	0.86	0.97
		LR	62.92	94.3	76.91	0.59	0.81	96.52	100	96.93	0.88	0.99
		SVC	70.83	86.01	77.6	0.57	0.81	70.83	86.01	77.6	0.57	0.99
	PRC1		Training Dataset					External Vaildation Dataset1
		ETREES	98.13	99.18	98.63	0.97	0.98	82.67	98.64	90.56	0.82	0.94
		NB	97.76	98.35	98.04	0.96	0.99	86.67	97.73	92.13	0.85	0.96
		KNN	96.64	98.35	97.46	0.95	0.98	86.67	97.73	92.13	0.85	0.95
		RF	98.13	98.77	98.43	0.97	0.98	82.67	98.64	90.56	0.82	0.96
		LR	98.88	81.07	90.41	0.82	0.99	91.56	95.91	93.71	0.88	0.98
		SVC	98.13	93	95.69	0.91	0.99	86.67	97.73	92.13	0.85	0.98
			External Vaildation Dataset2					External Vaildation Dataset3
		ETREES	92.08	94.82	93.3	0.87	0.98	61.5	100	66.04	0.4	0.93
		NB	92.92	97.41	94.92	0.9	0.98	66.58	100	70.52	0.44	0.97
		KNN	94.58	93.78	94.23	0.88	0.97	66.58	100	70.52	0.44	0.92
		RF	92.08	94.82	93.3	0.87	0.97	61.5	100	66.04	0.4	0.96
		LR	89.17	98.45	93.3	0.87	0.98	84.76	100	86.56	0.63	0.97
		SVC	94.58	93.78	94.23	0.88	0.98	66.58	100	70.52	0.44	0.97
	PBK		Training Dataset					External Vaildation Dataset1
		ETREES	95.9	93.83	94.91	0.9	0.98	81.78	95.45	88.54	0.78	0.93
		NB	95.52	94.24	94.91	0.9	0.98	81.78	95.45	88.54	0.78	0.93
		KNN	95.9	93.83	94.91	0.9	0.96	81.78	95.45	88.54	0.78	0.9
		RF	95.52	94.24	94.91	0.9	0.98	81.78	95.45	88.54	0.78	0.9
		LR	95.9	93.83	94.91	0.9	0.99	81.78	95.45	88.54	0.78	0.93
		SVC	97.01	88.89	93.15	0.86	0.98	81.78	95.45	88.54	0.78	0.93
			External Vaildation Dataset2					External Vaildation Dataset3
		ETREES	94.03	95.88	94.91	0.9	0.99	95.9	93.83	94.91	0.9	0.99
		NB	94.03	95.88	94.91	0.9	0.98	94.03	95.88	94.91	0.9	0.98
		KNN	94.03	95.88	94.91	0.9	0.97	94.03	95.88	94.91	0.9	0.97
		RF	95.9	93.83	94.91	0.9	0.99	95.9	93.83	94.91	0.9	0.99
		LR	95.9	93.83	94.91	0.9	0.98	95.9	93.83	94.91	0.9	0.98
		SVC	87.69	97.94	92.56	0.86	0.98	87.69	97.94	92.56	0.86	0.98
	ETREES: Extra Trees Classifier; NB:Naive Bayes; KNN: K Neighbors Classifier; RF: Random Forest; LR: Logistic Regression; SVC: Support Vector Machine; Sens: Sensitivity; Spec: Specificity; Acc: Accuracy; MCC: Mathews Correlation Coefficient; AUROC: Area under Receiver operator curve

## Sheet: TableS6
Table S6: Performance of 4-gene HCC Biomarker (FCN3, CLEC1B, PRC1, PBK) based models on training and validation datasets implementing various machine Learning techniques.
	Classifier	Sens	Spec	Acc	MCC	AUROC	Sen	Spec	Acc	MCC	AUROC
		Training Dataset					Validation Dataset1
	ETREES	97.39	97.12	97.26	0.95	0.99	96.44	95	95.73	0.91	0.98
	NB	97.39	99.59	98.43	0.97	0.99	95.11	96.82	95.96	0.92	0.98
	KNN	97.39	99.18	98.24	0.96	0.99	93.78	97.73	95.73	0.92	0.97
	RF	96.64	97.94	97.26	0.95	0.99	94.22	97.27	95.73	0.92	0.98
	LR	96.64	100	98.24	0.97	0.99	94.22	97.73	95.96	0.92	0.99
	SVC	95.9	100	97.85	0.96	0.99	95.11	97.27	96.18	0.92	0.99
		Validation Dataset2					Validation Dataset3
	ETREES	96.25	96.89	96.54	0.93	0.98	96.26	96	96.23	0.84	0.99
	NB	94.58	98.45	96.3	0.93	0.98	98.13	88	96.93	0.85	0.97
	KNN	94.17	98.45	96.07	0.92	0.97	97.59	100	97.88	0.91	0.99
	RF	96.67	93.78	95.38	0.91	0.98	96.79	100	97.17	0.88	0.99
	LR	93.33	98.45	95.61	0.91	0.98	97.33	98	97.41	0.89	0.99
	SVC	92.5	98.45	95.15	0.9	0.98	96.79	100	97.17	0.88	0.99
	ETREES: Extra Trees Classifier; NB:Naive Bayes; KNN: K Neighbors Classifier; RF: Random Forest; LR: Logistic Regression; SVC: Support Vector Machine; Sens: Sensitivity; Spec: Specificity; Acc: Accuracy; MCC: Mathews Correlation Coefficient; AUROC: Area under Receiver operator curve

## Sheet: TableS7
Table S7: Performance of Gene-Expression of three-proteins based Biomarker (AFP+GPC3+KRT19) based models on training and validation datasets implementing various machine Learning techniques.
	Classifier	Sens	Spec	Acc	MCC	AUROC	Sen	Spec	Acc	MCC	AUROC
		Training Dataset					External validation Dataset1
	ETREES	71.64	71.6	71.62	0.43	0.81	78.73	69.55	74.36	0.49	0.85
	NB	61.57	90.95	75.54	0.54	0.79	61.57	90.95	75.54	0.54	0.81
	KNN	62.69	79.42	70.65	0.43	0.78	58.21	99.18	77.69	0.62	0.84
	RF	68.66	73.66	71.04	0.42	0.81	59.7	97.94	77.89	0.62	0.85
	LR	64.93	76.95	70.65	0.42	0.78	70.52	67.9	69.28	0.38	0.8
	SVC	71.27	62.55	67.12	0.34	0.78	70.9	67.9	69.47	0.39	0.8
		External validation Dataset2					External validation Dataset3
	ETREES	94.58	1.55	53.12	-0.1	0.83	77.54	54	74.76	0.23	0.74
	NB	92.92	1.55	52.19	-0.13	0.83	64.71	44	62.26	0.06	0.6
	KNN	91.67	1.55	51.5	-0.15	0.83	45.45	88	50.47	0.22	0.73
	RF	88.33	56.99	74.36	0.48	0.9	60.16	84	62.97	0.29	0.81
	LR	77.92	98.45	87.07	0.76	0.93	35.03	98	42.45	0.23	0.88
	SVC	79.58	95.34	86.61	0.75	0.92	35.03	98	42.45	0.23	0.88
	ETREES: Extra Trees Classifier; NB:Naive Bayes; KNN: K Neighbors Classifier; RF: Random Forest; LR: Logistic Regression; SVC: Support Vector Machine; Sens: Sensitivity; Spec: Specificity; Acc: Accuracy; MCC: Mathews Correlation Coefficient; AUROC: Area under Receiver operator curve

## Sheet: TableS8
Table S8: Performance of Gene-Expression of two-proteins based Biomarker (AFP+GPC3) based models on training and validation datasets implementing various machine Learning techniques.
	Classifier	Sens	Spec	Acc	MCC	AUROC	Sen	Spec	Acc	MCC	AUROC
		Training Dataset					External validation Dataset1
	ETREES	57.09	98.77	76.91	0.61	0.8	54.22	83.18	68.54	0.39	0.73
	NB	61.57	91.36	75.73	0.55	0.79	59.11	67.73	63.37	0.27	0.6
	KNN	63.06	77.78	70.06	0.41	0.77	56.44	76.36	66.29	0.33	0.67
	RF	57.46	98.77	77.1	0.61	0.8	58.22	70.91	64.49	0.29	0.71
	LR	60.82	82.72	71.23	0.44	0.78	54.67	94.55	74.38	0.54	0.86
	SVC	57.09	98.77	76.91	0.61	0.79	56.89	76.36	66.52	0.34	0.75
		External validation Dataset2					External validation Dataset3
	ETREES	84.17	56.48	71.82	0.43	0.83	42.78	92	48.58	0.23	0.56
	NB	95	0	52.66	-0.15	0.5	57.75	26	54.01	-0.11	0.45
	KNN	95	0	52.66	-0.15	0.82	52.41	72	54.72	0.16	0.62
	RF	92.5	1.04	51.73	-0.15	0.84	53.74	26	50.47	-0.13	0.57
	LR	81.67	95.34	87.76	0.77	0.93	35.83	98	43.16	0.23	0.88
	SVC	82.5	89.64	85.68	0.72	0.86	47.06	52	47.64	-0.01	0.39
	ETREES: Extra Trees Classifier; NB:Naive Bayes; KNN: K Neighbors Classifier; RF: Random Forest; LR: Logistic Regression; SVC: Support Vector Machine; Sens: Sensitivity; Spec: Specificity; Acc: Accuracy; MCC: Mathews Correlation Coefficient; AUROC: Area under Receiver operator curve

## Sheet: TableS9
Table S9: Univariate survival analysis for three-genes of HCC Biomarker.
	Type of survival	Parameter	PRC1	CLEC1B	FCN3
	TCGA Cohort
	OS	HR	1.32	0.63	0.67
		95% CI	0.93-1.86	0.45-0.90	0.93 -1.86
		p-value	0.117	0.01	0.0279
	DSS	HR	1.65	0.61	0.61
		95% CI	1.05-2.579	0.39-0.95	0.39-0.96
		p-value	0.0298	0.0298	0.0323
	DFS or RFS	HR	1.49	0.53	0.61
		95% CI	1.057-2.004	0.51-0.96	0.51-0.99
		p-value	0.0168	0.00023	0.0044
	PFS	HR	1.58	0.57	0.65
		95% CI	1.17 -2.18	0.57 -1.062	0.55-1.036
		p-value	0.00226	0.00023	0.00427
	GSE14520 Cohort
	OS	HR	1.885	0.73	0.66
		95% CI	1.211 - 2.932	0.46 - 1.16	0.39 - 1.12
		p-value	0.0049	0.178	0.124
	DFS or RFS	HR	1.45	0.8	0.62
		95% CI	1.0 - 2.077	0.55 - 1.17	0.40 - 0.96
		p-value	0.0448	0.252	0.0321
	OS: Overall Survival; DSS: Disease-Specific Survival; DFS: Disease-Free Survival or RFS: Recurrence-Free Survival; PFS: Progression-Free Survival

## Sheet: TableS10
Table S10: Univariate survival analysis for clinical features of patients.
	Type of survival	Parameter	Age	Gender	Stage
	TCGA Cohort
	OS	HR	1.09	0.72	1.73
		95% CI	0.56-1.21	0.55-1.19	1.52-3.3
		p-value	0.66	0.84	<0.0001
	DSS	HR	0.78	0.71	2.39
		95% CI	0.73-1.94	0.55-1.19	2.18-6.32
		p-value	0.31	0.19	<0.0001
	DFS or RFS	HR	1.16	1.2	1.65
		95% CI	0.71-1.35	0.83-1.62	1.57-3.48
		p-value	0.38	0.33	<0.0001
	PFS	HR	1.12	0.96	1.64
		95% CI	0.76-1.41	0.79-1.52	1.81-3.53
		p-value	0.47	0.8	<0.0001
	GSE14520 Cohort
	OS	HR	1.08	1.69	2.29
		95% CI	0.66-1.55	0.82- 3.51	1.73-3.04
		p-value	0.9	0.1	<0.0001
	DFS or RFS	HR	0.83	2.17	1.79
		95% CI	0.58-1.19	1.14-4.15	1.42-2.25
		p-value	0.31	0.01	<0.0001
